# Supplementary material for: Discovery and ranking of the most robust prognostic biomarkers in serous ovarian cancer
Source: GeroScience. 2023 Mar 1;45(3):1889–98. doi: 10.1007/s11357-023-00742-4 (PMC10400493; doi:10.1007/s11357-023-00742-4)
Supplement: Supplementary file 2 — Supplementary file2 (XLSX 933 KB) [file 11357_2023_742_MOESM2_ESM.xlsx]

## Sheet: Supplemental Table 1_PFS
Gene_name	Platform	P-values	FDR	HR	Cutoff-values
A1BG	GPL570	0.000629	0.000472	1.43	79
A1BG-AS1	GPL570	0.199	0.149	1.15	13
A1CF	GPL570	0.732	0.581	0.96	8
A2M	GPL96	0.0241	0.0657	1.19	2356.22
A2M-AS1	GPL570	0.00531	0.0436	1.36	141
A2ML1	GPL570	0.994	0.996	1	18
A4GALT	GPL96	0.202	0.336	0.91	54
A4GNT	GPL96	0.000362	0.00277	1.32	67
AA06	GPL570	0.00414	0.0168	1.36	73
AAAS	GPL96	0.0112	0.0535	1.2	237
AACS	GPL96	0.131	0.704	0.88	532
AACSP1	GPL570	0.0644	0.195	1.27	6
AADAC	GPL96	0.344	0.553	0.92	89
AADACL2	GPL570	0.18	0.632	1.19	4
AADACP1	GPL570	0.91	0.976	0.99	13
AADAT	GPL570	0.27	0.698	1.14	68
AAED1	GPL570	0.796	0.965	0.97	265.5
AAGAB	GPL96	0.275	0.203	0.91	19
AAK1	GPL570	1.13e-05	0.000118	1.58	990.12
AAMDC	GPL96	0.00072	0.0102	1.33	532
AAMP	GPL96	0.0267	0.331	1.2	1060
AANAT	GPL96	0.266	0.3	1.1	4
AAR2	GPL96	9.45e-06	0.000253	1.39	715
AARS	GPL96	0.00753	0.0394	1.22	1373
AARS2	GPL570	0.665	0.986	0.95	53.5
AASDH	GPL570	0.0359	0.0579	1.26	337
AASDHPPT	GPL96	0.654	0.917	0.96	1288.75
AASS	GPL96	0.0522	0.133	1.18	39.78
AATBC	GPL570	0.531	0.694	1.08	51
AATF	GPL96	0.0265	0.226	1.21	563.78
AATK	GPL96	3.16e-05	8.3e-05	1.36	150
ABAT	GPL96	0.449	0.971	1.07	248
ABCA1	GPL96	0.944	0.973	1.01	671
ABCA12	GPL96	0.708	0.994	1.03	10
ABCA13	GPL570	0.000238	0.00166	0.65	50
ABCA17P	GPL570	0.00455	0.0254	1.34	111
ABCA2	GPL96	0.00831	0.0374	1.22	191
ABCA3	GPL96	0.0263	0.178	1.2	130
ABCA4	GPL96	8.05e-06	6.89e-05	1.4	56
ABCA5	GPL96	0.174	0.381	0.9	228
ABCA6	GPL96	0.00029	0.00172	1.34	25
ABCA7	GPL96	0.0163	0.0424	1.22	62
ABCA8	GPL96	0.000583	0.0297	1.35	32.75
ABCA9	GPL570	0.2	0.309	1.17	41.5
ABCB1	GPL96	0.124	0.141	1.13	30
ABCB10	GPL570	0.927	0.971	0.99	412.5
ABCB11	GPL96	0.0443	0.0677	1.16	5
ABCB4	GPL96	0.00572	0.0501	1.24	51
ABCB5	GPL570	0.0537	0.0938	1.22	7
ABCB6	GPL96	0.669	0.966	1.04	167
ABCB7	GPL96	0.511	0.978	0.95	393.75
ABCB8	GPL570	0.00758	0.0256	1.32	130
ABCB9	GPL96	0.0116	0.141	1.23	120
ABCC1	GPL96	0.0803	0.441	1.14	902
ABCC10	GPL96	0.436	0.993	1.07	516
ABCC11	GPL570	0.795	0.732	0.97	4
ABCC12	GPL570	0.798	0.935	1.03	8
ABCC13	GPL570	0.085	0.113	1.21	17
ABCC2	GPL96	0.00918	0.224	1.29	4
ABCC3	GPL96	0.606	0.76	1.05	64
ABCC4	GPL96	0.00102	0.0124	0.78	658
ABCC5	GPL96	2.35e-05	0.0012	1.39	723.19
ABCC6	GPL96	0.262	0.922	1.09	39
ABCC6P1	GPL570	0.443	0.374	1.09	12
ABCC8	GPL96	0.018	0.0196	1.22	7
ABCC9	GPL96	0.119	0.101	1.12	25
ABCD1	GPL96	0.0178	0.034	1.22	112
ABCD2	GPL96	0.00976	0.00737	1.23	5
ABCD3	GPL96	0.16	0.332	0.89	1118.5
ABCD4	GPL96	0.542	0.792	1.05	335
ABCE1	GPL96	0.475	0.684	1.06	610
ABCF1	GPL96	0.114	0.93	1.15	1033.75
ABCF2	GPL96	0.801	0.859	1.02	28
ABCF3	GPL96	0.0291	0.063	1.18	310.23
ABCG1	GPL96	0.0701	0.195	1.14	366
ABCG2	GPL96	0.553	0.879	1.05	77
ABCG4	GPL96	0.0198	0.0144	1.2	44
ABCG5	GPL96	0.933	0.715	1.01	4
ABCG8	GPL570	0.00729	0.176	1.49	6
ABHD1	GPL570	0.0019	0.00478	1.39	58
ABHD10	GPL96	0.00913	0.123	1.24	1116
ABHD11	GPL96	0.313	0.771	1.08	1257
ABHD12	GPL570	0.234	0.9	1.16	274
ABHD12B	GPL570	0.7	0.985	1.05	4
ABHD13	GPL570	0.0204	0.191	1.32	155
ABHD14A	GPL96	0.196	0.885	0.9	341.5
ABHD14B	GPL570	0.177	0.786	0.85	465.5
ABHD15	GPL570	0.0215	0.267	0.76	99
ABHD16A	GPL570	0.229	0.785	1.16	736
ABHD16B	GPL570	0.943	0.176	0.99	4
ABHD17B	GPL570	0.801	0.952	1.03	531
ABHD17C	GPL570	0.000531	0.00906	0.67	312.5
ABHD2	GPL570	0.465	0.784	1.09	381.5
ABHD3	GPL96	0.00545	0.127	0.79	689
ABHD4	GPL96	0.00852	0.0295	1.22	310.6
ABHD5	GPL96	0.0142	0.0379	0.83	159.11
ABHD6	GPL96	0.094	0.245	1.14	89
ABHD8	GPL96	0.0932	0.181	1.14	70
ABI1	GPL96	0.741	0.957	1.03	919.75
ABI2	GPL570	0.0317	0.336	1.3	898.5
ABI3	GPL570	0.0199	0.151	1.28	213.12
ABI3BP	GPL570	0.000347	0.00162	1.5	178.06
ABL1	GPL96	0.121	0.721	1.13	875
ABL2	GPL570	0.000248	0.00327	1.48	397.94
ABLIM1	GPL96	0.0383	0.137	1.17	1949.11
ABLIM2	GPL570	0.00101	0.00113	1.51	51
ABLIM3	GPL96	0.00236	0.0591	1.31	14
ABO	GPL96	0.833	0.939	0.98	12
ABR	GPL96	0.345	0.997	1.08	281.75
ABRA	GPL570	0.00244	0.0108	1.39	19
ABRACL	GPL570	0.0891	0.329	1.23	865.5
ABT1	GPL96	0.0437	0.216	1.16	421
ABTB1	GPL570	0.856	0.948	1.02	148
ABTB2	GPL96	0.212	0.727	1.11	83
ACAA1	GPL96	0.0448	0.136	0.86	888
ACAA2	GPL96	0.0635	0.128	1.17	485
ACACA	GPL96	0.0294	0.0802	1.17	587
ACACB	GPL96	0.000333	0.00121	1.31	184.38
ACAD10	GPL96	0.0035	0.00925	1.24	182
ACAD8	GPL96	0.0269	0.0801	1.18	470.68
ACAD9	GPL570	0.00414	0.0166	1.35	725
ACADL	GPL96	0.00151	0.165	1.36	4
ACADM	GPL96	0.29	0.581	0.92	1301.5
ACADS	GPL96	0.44	0.801	1.06	106.08
ACADSB	GPL570	0.841	0.984	0.98	160.5
ACADVL	GPL96	0.0828	0.472	1.16	967.75
ACAN	GPL96	0.0641	0.122	1.16	46
ACAP1	GPL96	0.628	0.968	1.04	20
ACAP2	GPL96	0.411	0.895	1.07	1045
ACAP3	GPL570	2.24e-06	2.14e-05	1.7	103
ACAT1	GPL96	0.0115	0.0812	1.24	953.9
ACAT2	GPL96	0.934	0.999	0.99	301
ACBD3	GPL96	0.461	0.986	0.94	1572.5
ACBD4	GPL96	0.00848	0.0347	1.21	156
ACBD5	GPL570	0.575	0.936	1.07	796
ACBD6	GPL570	0.00853	0.218	1.34	780.32
ACD	GPL96	0.0144	0.0339	0.84	283
ACE	GPL570	0.705	0.835	1.05	49
ACE2	GPL96	0.361	0.995	0.92	11
ACER1	GPL570	0.3	0.544	1.17	4
ACER3	GPL570	0.496	0.935	0.92	364.5
ACHE	GPL96	0.832	0.917	1.02	4
ACIN1	GPL96	0.00119	0.00334	1.27	425.88
ACKR1	GPL96	0.0202	0.427	1.2	87
ACKR2	GPL96	0.053	0.186	1.18	31
ACKR3	GPL96	0.537	0.889	1.05	373
ACKR4	GPL96	0.0347	0.939	1.2	27
ACLY	GPL96	0.228	0.925	1.1	2031.83
ACMSD	GPL570	0.426	0.956	1.1	13
ACO1	GPL96	0.0535	0.206	1.15	487
ACO2	GPL96	0.28	0.942	1.1	737.75
ACOT11	GPL96	0.000599	0.0305	1.31	146.07
ACOT12	GPL570	0.559	0.931	0.93	5
ACOT13	GPL96	0.0641	0.398	0.87	883
ACOT4	GPL570	0.468	0.651	1.09	90
ACOT6	GPL570	0.467	0.199	1.1	4
ACOT7	GPL96	0.867	0.991	0.99	323
ACOT8	GPL96	0.415	0.831	0.93	279.75
ACOT9	GPL96	0.495	0.992	1.06	536
ACOX1	GPL570	0.0616	0.146	1.26	396.32
ACOX2	GPL96	0.503	0.983	1.06	125
ACOX3	GPL96	0.000257	0.00325	1.31	163
ACOXL	GPL570	0.305	0.937	0.88	41
ACP1	GPL96	0.237	0.353	0.91	1776
ACP2	GPL96	0.9	0.973	1.01	429
ACP5	GPL96	0.855	0.998	1.02	185.75
ACP6	GPL96	0.335	0.517	0.92	542
ACPP	GPL96	0.263	0.739	1.09	119.17
ACPT	GPL570	0.000202	0.00119	1.52	188
ACR	GPL96	0.103	0.476	0.88	43.95
ACRBP	GPL570	0.0827	0.0959	1.23	92
ACRC	GPL570	0.32	0.591	0.9	113.52
ACRV1	GPL96	3.4e-05	0.00154	1.39	74
ACTA1	GPL96	0.246	0.985	0.91	15
ACTA2	GPL96	0.000841	0.0429	1.32	9199.5
ACTA2-AS1	GPL570	3.11e-06	2.61e-06	1.64	73
ACTB	GPL96	0.0523	0.133	1.16	27588.5
ACTC1	GPL96	0.011	0.0422	1.21	78
ACTG1	GPL96	0.00151	0.0242	0.77	19316.6
ACTG1P17	GPL570	0.57	0.857	0.93	47
ACTG2	GPL96	0.0216	0.408	1.22	109
ACTL10	GPL570	0.66	0.997	1.05	72.5
ACTL6A	GPL96	0.0131	0.0676	0.82	2109.76
ACTL6B	GPL96	0.31	0.946	1.1	3
ACTL7A	GPL96	0.0167	0.00115	1.24	5
ACTL7B	GPL96	0.00829	0.00287	1.21	8
ACTL8	GPL96	0.00561	0.0117	1.24	11
ACTL9	GPL570	0.63	0.991	1.07	5
ACTN1	GPL96	0.00311	0.0413	1.25	4446.85
ACTN2	GPL96	0.0788	0.125	1.14	7
ACTN3	GPL96	0.144	0.143	1.11	42
ACTN4	GPL96	0.0394	0.289	1.17	2163.49
ACTR10	GPL96	0.277	0.997	1.09	2200.75
ACTR1A	GPL96	1.4e-05	0.000434	1.39	471
ACTR1B	GPL96	0.305	0.994	0.92	688.75
ACTR2	GPL96	0.213	0.35	1.1	3533
ACTR3	GPL570	0.83	0.996	1.03	227
ACTR3B	GPL96	0.829	0.996	1.02	213
ACTR3C	GPL570	0.176	0.561	1.15	181.28
ACTR5	GPL96	2.18e-07	4.12e-06	1.46	232
ACTR6	GPL96	0.784	0.969	0.98	650.75
ACTR8	GPL96	0.458	1	1.07	146
ACTRT2	GPL570	0.0427	0.0212	1.29	5
ACTRT3	GPL570	0.699	0.988	1.05	97
ACVR1	GPL96	0.4	0.484	1.07	871.5
ACVR1B	GPL96	0.649	0.976	1.04	918.75
ACVR1C	GPL570	0.192	0.59	1.17	32
ACVR2A	GPL570	0.000761	0.00224	1.47	299.48
ACVR2B	GPL570	0.67	0.987	1.05	394.5
ACVR2B-AS1	GPL96	0.000223	0.00382	1.35	132
ACVRL1	GPL570	0.0343	0.37	1.25	103
ACY3	GPL570	0.131	0.602	1.18	84
ACYP1	GPL96	0.913	0.983	0.99	266.75
ACYP2	GPL96	0.461	0.969	0.94	313
ACSBG1	GPL96	0.286	0.895	1.1	6
ACSBG2	GPL96	0.0012	0.0125	1.28	55
ACCS	GPL570	0.81	0.999	0.97	191.5
ACSF2	GPL96	0.0915	0.234	1.14	312.2
ACSF3	GPL570	0.0157	0.0711	1.33	13.14
ACSL1	GPL96	0.0252	0.339	1.18	806.04
ACSL3	GPL96	0.036	0.11	0.85	577
ACSL4	GPL96	0.258	0.998	0.91	221
ACSL5	GPL96	0.879	0.996	1.01	261
ACSL6	GPL570	0.157	0.984	1.19	6
ACSM1	GPL96	0.811	0.755	1.02	5
ACSM2A	GPL570	0.715	0.403	1.04	3
ACSM2B	GPL570	0.974	0.937	1	6
ACSM3	GPL96	0.00467	0.00944	0.8	98
ACSM5	GPL96	8.56e-05	0.000777	1.35	15
ACSS1	GPL570	0.000123	0.00628	1.56	354.5
ACSS2	GPL570	0.0023	0.0322	1.4	612.44
ACSS3	GPL570	0.0704	0.608	0.81	411.58
ADA	GPL96	0.249	0.995	1.1	197
ADAD1	GPL570	0.00111	0.0135	1.45	98
ADAD2	GPL570	0.756	0.998	1.04	19
ADAL	GPL570	0.306	0.995	0.89	69
ADAM10	GPL96	0.63	0.997	0.96	2579.75
ADAM11	GPL570	0.0172	0.0919	1.35	23
ADAM12	GPL96	0.00606	0.0818	1.24	63
ADAM15	GPL570	0.302	0.562	1.12	383
ADAM17	GPL96	0.00203	0.0618	1.28	1006
ADAM18	GPL570	0.00915	0.0128	1.32	17
ADAM19	GPL96	0.0244	0.122	1.19	70
ADAM1A	GPL570	0.361	0.993	1.12	171.5
ADAM2	GPL96	0.292	0.923	0.92	17
ADAM20	GPL96	0.00448	0.0118	1.23	36
ADAM21	GPL570	0.000164	0.00137	1.55	28
ADAM22	GPL96	0.000353	0.00175	1.3	64
ADAM23	GPL96	0.255	0.634	0.92	28
ADAM28	GPL96	0.000582	0.00743	0.76	482.1
ADAM29	GPL96	0.0047	0.00299	1.23	12
ADAM30	GPL570	0.0359	0.125	1.25	10
ADAM32	GPL570	0.42	0.293	1.1	51
ADAM33	GPL570	0.57	0.839	1.07	14
ADAM3A	GPL96	0.393	0.979	0.93	6
ADAM5	GPL96	0.11	0.456	1.16	11
ADAM6	GPL570	0.359	0.601	0.9	17
ADAM7	GPL570	0.00716	0.0297	1.41	4.5
ADAM8	GPL96	0.0351	0.0751	1.2	81
ADAM9	GPL96	0.438	0.852	0.94	1109
ADAMDEC1	GPL96	0.423	0.562	0.94	88
ADAMTS1	GPL96	0.0461	0.428	1.16	2081.98
ADAMTS10	GPL570	0.08	0.161	1.21	8
ADAMTS12	GPL96	0.0112	0.0232	1.21	51
ADAMTS13	GPL570	0.27	0.428	1.12	84
ADAMTS14	GPL570	0.00278	0.00846	1.45	56
ADAMTS15	GPL570	0.00188	0.0287	1.41	502.4
ADAMTS16	GPL570	0.00612	0.00359	1.34	11
ADAMTS17	GPL570	0.262	0.189	1.15	60
ADAMTS18	GPL570	0.37	0.924	1.11	37.5
ADAMTS19	GPL570	0.259	0.995	1.15	3.5
ADAMTS2	GPL570	0.00284	0.00529	1.36	160
ADAMTS20	GPL570	0.164	0.942	1.19	4
ADAMTS3	GPL96	0.0195	0.0518	1.22	51.78
ADAMTS5	GPL570	0.00286	0.0101	1.44	107
ADAMTS6	GPL570	0.00089	0.00384	1.42	60
ADAMTS7	GPL570	0.897	0.841	1.02	8
ADAMTS8	GPL570	0.324	0.59	0.89	14
ADAMTS9	GPL570	0.382	0.96	1.11	124.5
ADAMTS9-AS1	GPL570	0.636	0.526	0.94	4
ADAMTS9-AS2	GPL570	0.00424	0.00398	0.73	14
ADAMTSL1	GPL570	0.113	0.00158	1.22	4
ADAMTSL2	GPL96	0.00213	0.0163	1.4	4
ADAMTSL3	GPL96	0.656	0.994	1.04	59
ADAMTSL4	GPL570	0.00345	0.0364	1.38	150.4
ADAMTSL5	GPL570	0.685	0.966	1.05	11.5
ADAP1	GPL96	0.346	0.662	0.93	319
ADAP2	GPL570	0.00525	0.0893	1.34	325.74
ADAR	GPL96	0.0862	0.995	1.16	4649.25
ADARB1	GPL96	3.34e-06	4.26e-05	1.41	282.65
ADARB2	GPL96	0.00194	0.00706	1.27	27
ADARB2-AS1	GPL570	8.83e-05	0.00419	1.56	143
ADAT1	GPL96	0.178	0.861	0.89	177
ADAT2	GPL570	0.881	0.994	0.98	57
ADAT3	GPL570	0.343	0.997	0.89	184.5
ADCK1	GPL570	0.00884	0.0249	1.39	160
ADCK2	GPL96	0.333	0.416	1.09	125
ADCK3	GPL96	0.194	0.619	1.1	920
ADCK4	GPL570	1.98e-05	0.000505	1.62	287.36
ADCK5	GPL570	0.0131	0.0471	1.3	129
ADCY1	GPL96	0.00293	0.0196	1.24	72
ADCY10	GPL96	0.488	0.815	1.05	28
ADCY10P1	GPL570	0.199	0.995	1.17	70.5
ADCY2	GPL96	0.17	0.252	1.11	11
ADCY3	GPL96	0.000927	0.00364	1.34	160
ADCY4	GPL570	0.387	0.385	1.1	76
ADCY5	GPL570	0.126	0.364	0.84	32
ADCY6	GPL96	0.056	0.107	1.16	176
ADCY7	GPL96	0.0293	0.0422	1.21	227
ADCY8	GPL96	0.0251	0.189	1.22	7
ADCY9	GPL96	0.4	0.98	0.93	220.75
ADCYAP1	GPL570	0.107	0.78	1.23	4
ADCYAP1R1	GPL570	0.265	0.436	0.88	65
ADD1	GPL96	0.0678	0.194	0.86	922.25
ADD2	GPL96	0.0753	0.18	1.17	51
ADD3	GPL96	0.198	0.536	1.1	4694.04
ADD3-AS1	GPL96	0.129	0.742	1.14	12
ADGB	GPL96	0.21	0.172	0.9	7
ADGRA1	GPL570	0.461	0.991	0.91	6
ADGRA2	GPL96	0.00346	0.0174	1.24	209.92
ADGRA3	GPL570	0.0367	0.281	0.8	175
ADGRB1	GPL96	0.142	0.217	1.14	9
ADGRB2	GPL96	0.00414	0.0106	1.25	74
ADGRB3	GPL96	0.493	0.595	1.05	22
ADGRD1	GPL570	0.0665	0.221	1.21	47
ADGRE1	GPL96	0.0361	0.165	1.17	59
ADGRE2	GPL96	0.00431	0.0324	1.28	42
ADGRE3	GPL96	0.563	0.599	1.05	6
ADGRE5	GPL96	0.645	0.87	0.96	200.78
ADGRF1	GPL570	0.123	0.995	1.22	6
ADGRF2	GPL570	0.527	0.96	1.09	5
ADGRF3	GPL570	0.527	0.82	1.07	12
ADGRF4	GPL570	0.476	0.995	1.09	14
ADGRF5	GPL96	0.0681	0.105	1.17	252.75
ADGRG1	GPL96	0.682	0.828	0.97	1047.75
ADGRG2	GPL96	0.0621	0.655	1.15	1058.34
ADGRG3	GPL570	0.662	0.983	1.06	9
ADGRG4	GPL570	0.0311	0.0208	1.26	7
ADGRG5	GPL570	0.544	0.863	0.94	14
ADGRG6	GPL96	0.09	0.272	1.16	101
ADGRG7	GPL570	0.0332	0.131	1.26	32
ADGRL1	GPL96	0.239	0.354	1.1	373.99
ADGRL2	GPL96	0.664	0.995	1.04	433.75
ADGRL3	GPL96	0.0012	0.00239	1.3	12
ADGRL4	GPL96	0.106	0.0819	1.13	163
ADGRV1	GPL570	0.0318	0.142	1.25	59
ADH1A	GPL96	2.54e-06	1.95e-05	1.43	47
ADH1B	GPL96	8.77e-08	2.24e-06	1.53	118.16
ADH1C	GPL96	0.00285	0.055	1.31	7
ADH4	GPL570	0.00512	0.0131	1.34	12
ADH5	GPL96	0.972	0.986	1	787.5
ADH6	GPL96	0.0196	0.026	1.19	18
ADH7	GPL96	0.00137	0.00213	1.27	32
ADHFE1	GPL570	0.126	0.149	1.19	153
ADI1	GPL96	0.212	0.6	0.9	1728
ADIG	GPL570	0.363	0.301	1.12	12
ADIPOQ	GPL96	4.85e-05	2.04e-05	1.35	39
ADIPOR1	GPL96	0.259	0.41	0.91	1022.62
ADIPOR2	GPL96	0.0399	0.146	1.17	908.2
ADIRF	GPL96	0.119	0.415	1.12	1115.93
ADK	GPL96	0.415	0.949	0.93	84
ADM	GPL96	0.205	0.339	0.91	591.14
ADM2	GPL96	0.00162	0.000745	1.27	22
ADM5	GPL570	0.457	0.901	1.1	21
ADNP	GPL570	0.0629	0.165	1.22	876.34
ADNP2	GPL96	0.332	0.995	1.09	353
ADO	GPL96	0.839	0.994	1.02	486.75
ADORA1	GPL96	3.83e-06	0.0001	1.44	137.22
ADORA2A-AS1	GPL570	0.334	0.387	1.13	7
ADORA2B	GPL96	0.118	0.245	0.89	56
ADORA3	GPL570	0.0306	0.044	1.27	65
ADPGK	GPL96	0.901	0.992	0.99	824
ADPRH	GPL570	0.433	0.884	1.1	59
ADPRHL1	GPL570	0.000351	0.0179	1.51	172.5
ADPRHL2	GPL570	0.162	0.994	0.85	815.5
ADPRM	GPL570	0.00945	0.0223	0.75	35
ADRA1A	GPL96	0.135	0.312	1.14	4
ADRA1B	GPL96	0.962	0.571	1	9
ADRA1D	GPL96	0.471	0.333	1.06	6
ADRA2A	GPL96	1.3e-06	1.54e-05	1.43	114
ADRA2B	GPL96	0.000299	0.000491	1.3	44
ADRA2C	GPL96	0.0608	0.494	1.16	299
ADRB1	GPL570	0.334	0.549	0.89	12
ADRB2	GPL96	0.00111	0.00453	1.27	57
ADRB3	GPL96	0.18	0.304	1.1	15
ADRBK1	GPL96	0.396	0.929	0.93	72
ADRBK2	GPL570	0.839	0.989	1.02	225
ADRM1	GPL96	0.286	0.753	1.1	960.34
ADSL	GPL96	0.205	0.816	0.9	949.5
ADSS	GPL96	0.137	0.984	0.88	983.5
ADSSL1	GPL570	0.453	0.979	0.92	154
ADTRP	GPL570	0.0928	0.329	1.22	49
AEBP1	GPL96	8.4e-07	4.28e-05	1.49	2531
AEBP2	GPL570	0.203	0.193	1.14	47
AEN	GPL96	0.664	0.999	1.04	66
AES	GPL96	0.0741	0.128	1.16	469.87
AFAP1	GPL96	0.429	0.997	1.07	60
AFAP1-AS1	GPL570	0.159	0.916	1.19	55
AFAP1L1	GPL570	0.0187	0.312	1.34	78
AFAP1L2	GPL570	0.548	0.795	1.07	108
AFF1	GPL96	0.0012	0.0157	1.27	1934.67
AFF2	GPL96	0.77	0.968	1.03	40
AFF3	GPL570	0.586	0.672	1.06	10
AFF4	GPL570	0.0363	0.25	1.29	1185
AFG3L1P	GPL570	0.106	0.322	0.84	318.34
AFG3L2	GPL570	0.0121	0.131	0.75	2400.5
AFM	GPL96	9.44e-06	7.44e-05	1.41	39
AFMID	GPL570	0.0108	0.0547	0.74	25
AFP	GPL96	0.677	1	1.04	8
AFTPH	GPL570	0.000653	0.00161	1.44	797.26
AGA	GPL96	0.271	0.655	0.91	188
AGAP1	GPL570	0.0498	0.15	1.23	118
AGAP11	GPL570	0.342	0.54	1.13	9
AGAP2	GPL570	0.568	0.61	1.11	3
AGAP2-AS1	GPL570	0.835	0.962	1.03	23
AGAP3	GPL570	0.339	0.507	1.12	608.32
AGBL2	GPL96	0.489	0.882	1.06	40
AGBL3	GPL570	0.729	0.968	1.05	4
AGBL5	GPL96	0.772	0.898	0.98	351
AGER	GPL96	0.242	0.00468	1.12	6
AGFG1	GPL570	0.705	0.841	0.96	330.5
AGFG2	GPL96	0.0927	0.495	1.14	238
AGGF1	GPL570	0.0162	0.0426	1.29	703
AGK	GPL96	0.458	0.98	0.94	369
AGL	GPL96	0.92	1	0.99	768.75
AGMAT	GPL96	0.354	0.992	1.08	108.75
AGO1	GPL570	0.173	0.236	1.18	241.32
AGO2	GPL570	0.49	1	1.09	888.5
AGO3	GPL96	0.28	0.994	0.91	320.75
AGO4	GPL570	0.293	0.731	0.88	429
AGPAT1	GPL96	0.0506	0.166	1.17	591
AGPAT2	GPL96	0.194	0.947	1.12	336
AGPAT3	GPL570	0.366	0.594	0.91	301
AGPAT4	GPL570	0.0586	0.176	1.26	78
AGPAT4-IT1	GPL570	0.17	0.694	1.18	90
AGPAT5	GPL570	0.239	0.37	0.87	110
AGPAT6	GPL570	0.585	0.975	1.07	97
AGPAT9	GPL570	0.0753	0.548	1.25	51
AGPS	GPL570	0.0844	0.407	1.23	214
AGR2	GPL570	0.000451	0.000821	0.69	45
AGR3	GPL570	0.00722	0.0169	0.76	185
AGRN	GPL96	0.00769	0.0254	1.26	736.78
AGRP	GPL96	0.223	0.0554	1.12	9
AGT	GPL96	0.0638	0.234	1.17	54
AGTPBP1	GPL96	0.59	0.931	0.96	354
AGTR1	GPL96	0.000115	0.000447	1.33	68
AGTR2	GPL96	0.0109	0.0728	1.26	8
AGTRAP	GPL570	0.894	0.997	1.02	407
AGXT	GPL96	0.0886	0.139	1.18	5
AGXT2	GPL570	0.225	0.371	1.17	9
AHCY	GPL96	0.0924	0.316	0.87	2180.75
AHCYL1	GPL96	0.956	0.986	1	1435.5
AHCYL2	GPL96	0.225	0.926	0.9	200
AHDC1	GPL96	0.00907	0.0186	1.24	190
AHI1	GPL96	0.242	0.567	1.11	272.75
AHNAK	GPL96	0.00644	0.0247	1.26	2730.48
AHNAK2	GPL96	0.33	0.584	1.08	611
AHR	GPL96	0.394	0.976	0.93	859.75
AHRR	GPL570	0.000883	0.00847	1.46	172
AHSA1	GPL96	0.026	0.131	1.18	2537.68
AHSA2	GPL570	0.983	0.987	1	78
AHSG	GPL96	0.194	0.904	0.91	35
AHSP	GPL96	0.000929	0.00332	1.28	48
AICDA	GPL96	0.0422	0.0588	1.16	11
AIDA	GPL570	0.125	0.424	1.19	3422.4
AIF1	GPL96	0.106	0.696	1.13	457
AIF1L	GPL570	0.0882	0.29	1.21	853.52
AIFM1	GPL96	0.00828	0.0608	0.8	808
AIFM2	GPL570	0.00114	0.00787	1.42	223
AIFM3	GPL570	0.281	0.709	1.12	71
AIG1	GPL570	0.107	0.527	1.22	594
AIM1	GPL96	0.109	0.795	0.87	339.75
AIM1L	GPL96	0.365	0.532	1.08	18
AIM2	GPL96	0.508	0.92	1.06	86
AIMP1	GPL570	0.897	0.986	0.98	191
AIMP2	GPL96	0.111	0.242	1.13	1466
AIP	GPL96	0.00356	0.0144	1.24	862
AIPL1	GPL570	0.000102	0.000114	1.5	11
AIRE	GPL96	0.85	0.735	1.02	18
AJAP1	GPL96	0.385	0.0183	1.09	3
AJUBA	GPL570	0.365	0.433	1.1	158
AK1	GPL96	0.152	0.196	0.89	470
AK2	GPL96	0.00434	0.0113	1.25	175
AK3	GPL570	1.93e-05	0.000115	0.64	3924.88
AK4	GPL570	0.984	0.988	1	819.5
AK5	GPL96	0.00173	0.0057	1.26	26
AK6	GPL96	0.238	0.606	0.92	990.26
AK7	GPL570	0.000211	0.00305	0.68	52.18
AK8	GPL570	0.00344	0.0206	0.72	102
AK9	GPL570	0.0322	0.186	0.77	60
AKAP1	GPL96	0.69	0.996	0.97	652.75
AKAP10	GPL96	0.00259	0.0367	1.25	374.77
AKAP11	GPL96	0.0646	0.321	1.15	1017.36
AKAP12	GPL570	0.00158	0.0098	1.4	848.18
AKAP13	GPL570	0.0877	0.501	1.19	398
AKAP14	GPL570	0.032	0.0193	0.79	10
AKAP17A	GPL96	0.497	0.994	1.06	572
AKAP3	GPL96	0.0219	0.182	1.19	29
AKAP4	GPL96	0.572	0.992	0.95	11
AKAP5	GPL570	0.138	0.532	0.86	30
AKAP6	GPL96	0.059	0.0815	1.17	34
AKAP7	GPL96	0.538	0.981	1.05	168.75
AKAP8	GPL96	0.012	0.0873	1.21	385.4
AKAP8L	GPL96	0.000111	0.00103	1.33	429
AKAP9	GPL96	0.124	0.993	0.88	746.75
AKIP1	GPL570	0.0104	0.081	1.32	533
AKIRIN1	GPL570	0.0144	0.04	1.35	594.32
AKIRIN2	GPL570	4.62e-05	0.000291	1.56	501.96
AKNA	GPL570	0.000376	0.00441	0.67	260.6
AKNAD1	GPL570	0.265	0.583	1.19	2
AKR1A1	GPL96	8.99e-06	0.000459	0.7	2150.78
AKR1B1	GPL96	0.024	0.214	1.21	1357
AKR1B10	GPL96	4.9e-05	0.000101	1.35	62
AKR1C2	GPL570	0.565	0.968	1.08	7
AKR1C3	GPL96	0.329	0.711	0.92	212
AKR1C4	GPL96	0.382	0.805	0.93	10.75
AKR1C6P	GPL570	0.0481	0.584	1.27	26
AKR1D1	GPL96	0.0432	0.141	0.86	33
AKR1E2	GPL570	0.0827	0.0491	1.24	18
AKR7A2	GPL96	0.0277	0.0526	1.2	1141.78
AKT1	GPL96	0.0306	0.0545	1.18	612
AKT1S1	GPL570	0.556	0.999	0.93	187.5
AKT2	GPL570	0.00451	0.0535	1.37	442.58
AKT3	GPL96	0.000391	0.00227	1.31	208.17
AKTIP	GPL96	0.1	0.259	1.15	331
ALAD	GPL96	0.18	0.657	1.11	338.02
ALAS1	GPL96	0.126	0.393	0.89	821
ALAS2	GPL96	0.384	0.974	1.08	5
ALB	GPL96	0.838	0.983	0.98	20
ALCAM	GPL96	0.131	0.298	0.88	1339
ALDH16A1	GPL570	0.469	0.653	0.92	149
ALDH18A1	GPL570	0.12	0.725	1.18	1960.88
ALDH1A1	GPL96	0.702	0.906	0.97	154.84
ALDH1A2	GPL96	4.92e-06	7.6e-05	1.45	49
ALDH1A3	GPL96	0.00667	0.0703	1.22	281.65
ALDH1B1	GPL96	0.0028	0.00847	1.25	133
ALDH1L1	GPL96	0.682	0.866	0.97	65
ALDH1L1-AS2	GPL570	0.0148	0.079	1.34	38.78
ALDH1L2	GPL570	0.000282	0.000366	1.46	90
ALDH2	GPL96	0.0373	0.205	1.17	1624
ALDH3A1	GPL96	0.435	0.969	1.07	35
ALDH3A2	GPL96	0.772	0.987	1.02	649.75
ALDH3B1	GPL96	0.293	0.885	1.1	132
ALDH3B2	GPL96	0.85	0.966	0.98	186
ALDH4A1	GPL96	9.53e-05	0.000191	1.33	85
ALDH5A1	GPL96	6.37e-06	0.00024	0.69	627
ALDH6A1	GPL96	0.234	0.533	0.91	677.02
ALDH7A1	GPL96	0.0211	0.153	1.22	63
ALDH8A1	GPL96	0.0261	0.56	1.21	27
ALDH9A1	GPL96	0.000343	0.00218	0.75	1814.25
ALDOA	GPL96	0.000504	0.00856	0.75	9365.5
ALDOB	GPL96	0.425	0.271	0.94	3
ALDOC	GPL96	0.431	0.26	1.07	182
ALG1	GPL570	0.0103	0.177	0.74	75
ALG10	GPL570	0.33	0.939	1.13	50.5
ALG10B	GPL570	0.03	0.101	0.8	227.44
ALG12	GPL96	0.771	0.712	1.02	48
ALG13	GPL96	0.128	0.902	0.88	306
ALG14	GPL570	0.141	0.715	1.17	475
ALG2	GPL570	0.269	0.567	0.88	863
ALG3	GPL96	0.36	0.584	1.08	577.96
ALG5	GPL96	0.915	0.994	1.01	1420.25
ALG6	GPL96	0.141	0.281	1.12	680
ALG8	GPL96	0.00719	0.0352	0.82	1551.38
ALG9	GPL570	0.515	0.831	1.08	174
ALK	GPL96	0.00026	0.00982	1.32	80
ALKBH1	GPL570	0.00341	0.00397	1.36	82
ALKBH2	GPL570	0.218	0.984	0.86	351
ALKBH3	GPL570	0.424	0.605	0.91	310.5
ALKBH3-AS1	GPL570	0.568	0.542	1.06	9
ALKBH4	GPL96	0.00013	0.00211	1.35	210
ALKBH5	GPL570	0.000163	0.00415	1.54	1556.72
ALKBH6	GPL570	0.00447	0.0136	1.43	381.5
ALKBH7	GPL570	0.184	0.539	0.86	526
ALKBH8	GPL570	0.402	0.955	0.91	72
ALLC	GPL96	0.0355	0.21	1.21	11
ALMS1	GPL96	0.331	0.977	1.09	276.75
ALMS1-IT1	GPL570	0.0127	0.0516	1.31	96
ALMS1P	GPL570	0.0269	0.659	1.31	43
ALOX12	GPL96	0.0894	0.103	1.13	58
ALOX12-AS1	GPL570	0.699	0.999	0.95	7
ALOX12B	GPL96	0.00733	0.0955	1.28	6
ALOX12P2	GPL96	0.979	1	1	42
ALOX15	GPL96	0.0857	0.065	1.18	4
ALOX15B	GPL96	0.117	0.518	1.15	31
ALOX5	GPL96	0.0249	0.211	0.83	1246.1
ALOX5AP	GPL96	0.104	0.548	1.13	770.44
ALOXE3	GPL96	0.184	0.382	1.1	10
ALPI	GPL96	0.0138	0.136	1.32	3
ALPK1	GPL570	0.761	0.942	1.04	176
ALPK2	GPL570	4.28e-08	7.08e-07	1.78	134
ALPK3	GPL570	0.003	0.0206	1.45	54
ALPL	GPL96	0.00481	0.143	1.28	103
ALPP	GPL96	0.00868	0.0285	0.82	7
ALPPL2	GPL96	0.0956	0.17	0.88	49
ALS2	GPL570	0.493	0.659	1.08	468
ALS2CL	GPL570	0.846	0.979	1.02	241
ALS2CR11	GPL570	0.336	0.31	1.12	25
ALS2CR12	GPL570	0.0138	0.0944	0.77	29
ALX1	GPL96	0.00752	0.0279	1.22	10
ALX3	GPL96	0.0851	0.244	1.17	7
ALX4	GPL96	0.571	0.966	1.05	16
ALYREF	GPL570	0.755	0.703	1.04	402
AMBN	GPL96	0.995	0.948	1	10
AMBP	GPL96	0.165	0.858	1.14	5
AMBRA1	GPL96	0.00559	0.0162	1.23	231
AMD1	GPL96	0.0116	0.279	1.23	1351
AMDHD1	GPL570	0.092	0.485	1.19	28
AMDHD2	GPL96	0.16	0.956	0.89	65
AMELX	GPL96	0.00101	0.00455	1.27	35
AMELY	GPL96	0.0662	0.187	1.15	33
AMER1	GPL570	0.101	0.954	1.22	15
AMER2	GPL570	0.521	0.969	1.08	4
AMER3	GPL570	0.0201	0.0158	1.31	6
AMFR	GPL96	0.0497	0.389	0.86	292.74
AMH	GPL96	0.523	0.929	0.95	16
AMHR2	GPL96	0.0126	0.0272	1.25	5
AMICA1	GPL570	0.745	0.865	0.96	40
AMIGO2	GPL96	0.173	0.448	0.9	725.53
AMIGO3	GPL570	0.803	0.781	0.97	13
AMMECR1	GPL570	0.029	0.296	1.27	430.34
AMMECR1L	GPL570	0.0346	0.133	1.25	903.12
AMN	GPL570	0.054	0.185	1.23	31
AMN1	GPL570	0.868	0.982	1.02	241
AMOT	GPL96	2.42e-06	1.99e-05	1.45	73
AMOTL1	GPL570	0.171	0.966	0.85	53
AMOTL2	GPL96	0.142	0.289	1.12	1147.9
AMPD1	GPL96	0.64	0.561	1.04	13
AMPD2	GPL96	0.000149	0.00369	1.34	456
AMPD3	GPL96	0.331	0.806	1.09	231
AMPH	GPL96	0.207	0.507	1.11	49
AMT	GPL96	0.00398	0.0169	1.27	213
AMY2B	GPL570	0.705	0.987	0.96	823.5
AMZ1	GPL570	0.3	0.868	1.14	15
AMZ2	GPL96	0.364	0.763	0.93	1528.25
AMZ2P1	GPL570	0.761	0.997	0.96	255
ANAPC1	GPL570	0.0167	0.0679	1.32	375.8
ANAPC10	GPL570	0.238	0.316	0.88	106
ANAPC11	GPL570	0.0945	0.602	0.83	3629.94
ANAPC13	GPL96	0.541	0.995	0.95	2813.5
ANAPC15	GPL96	0.582	0.967	0.95	483
ANAPC16	GPL570	0.327	0.95	0.89	941
ANAPC2	GPL96	0.0199	0.163	1.19	221
ANAPC4	GPL570	0.357	0.754	1.12	829
ANAPC5	GPL96	0.00298	0.0931	0.79	2589.84
ANAPC7	GPL570	0.214	0.305	1.14	857
ANG	GPL96	0.177	0.899	1.12	96.75
ANGEL1	GPL96	0.00463	0.0472	1.29	229
ANGEL2	GPL96	0.773	0.964	0.98	649.75
ANGPT1	GPL96	0.000481	0.00224	1.29	102
ANGPT2	GPL570	0.0129	0.359	0.74	53
ANGPT4	GPL96	0.0436	0.0714	1.19	11
ANGPTL1	GPL570	4.94e-05	0.000118	1.54	17
ANGPTL2	GPL96	2.93e-05	0.000385	1.36	398
ANGPTL3	GPL570	0.445	0.827	0.91	8
ANGPTL4	GPL96	0.0817	0.215	1.14	118
ANGPTL6	GPL570	0.219	0.57	1.17	10
ANGPTL7	GPL96	0.0362	0.223	1.21	7
ANHX	GPL570	0.0095	0.0119	1.31	7
ANK1	GPL96	0.734	0.917	0.97	6
ANK2	GPL96	0.0196	0.0955	1.23	102
ANK3	GPL570	0.0776	0.0803	1.2	53
ANKAR	GPL570	0.00029	0.000824	1.46	36
ANKDD1A	GPL570	0.0169	0.158	1.3	223
ANKEF1	GPL96	0.0103	0.0557	0.82	158
ANKFN1	GPL570	0.257	0.993	1.15	5
ANKFY1	GPL570	0.12	0.252	0.84	865.36
ANKH	GPL96	0.00126	0.00289	1.28	72
ANKHD1	GPL96	0.846	0.992	0.98	1038
ANKIB1	GPL570	0.475	0.692	1.09	1001.28
ANKLE1	GPL570	0.659	0.618	1.05	22
ANKLE2	GPL96	7.77e-05	0.000692	1.36	580
ANKMY1	GPL96	0.945	0.993	0.99	25
ANKMY2	GPL96	0.67	0.983	1.04	680
ANKRA2	GPL96	0.0589	0.243	1.15	488.14
ANKRD1	GPL96	0.309	0.839	1.09	6
ANKRD10	GPL570	0.0218	0.104	1.28	1195
ANKRD11	GPL570	0.152	0.918	1.19	526.5
ANKRD12	GPL96	0.34	0.807	1.07	286
ANKRD13A	GPL570	0.000708	0.00592	1.46	1381.06
ANKRD13B	GPL570	0.0261	0.147	1.26	117
ANKRD13C	GPL570	0.153	0.999	1.19	184
ANKRD13D	GPL570	0.228	0.33	1.14	122
ANKRD16	GPL570	0.662	0.984	0.95	21
ANKRD17	GPL96	0.00162	0.00217	1.26	889
ANKRD18A	GPL570	0.12	0.665	1.22	26
ANKRD19P	GPL570	0.845	0.838	0.98	7
ANKRD2	GPL96	0.724	0.991	1.03	17
ANKRD20A9P	GPL570	0.00373	0.0639	0.71	19
ANKRD22	GPL570	0.0781	0.415	1.21	174
ANKRD23	GPL570	0.633	0.862	1.06	17
ANKRD24	GPL570	0.344	0.967	0.89	9
ANKRD26	GPL96	0.00227	0.0118	1.27	102
ANKRD26P3	GPL570	0.00528	0.0114	1.38	20
ANKRD27	GPL96	0.00302	0.0134	1.25	1339.83
ANKRD28	GPL96	0.394	0.454	0.94	484
ANKRD29	GPL570	0.2	0.984	1.17	54
ANKRD30A	GPL570	0.42	0.991	1.11	4
ANKRD30B	GPL570	0.0894	0.575	1.22	19
ANKRD30BP3	GPL570	0.661	0.572	1.05	7
ANKRD31	GPL570	0.29	0.0689	1.12	5
ANKRD32	GPL570	0.752	0.975	0.96	173.5
ANKRD33	GPL570	0.00867	0.0541	1.34	53
ANKRD33B	GPL570	0.00964	0.164	1.32	275.94
ANKRD34A	GPL570	0.0106	0.0178	1.39	8
ANKRD34C	GPL96	0.0158	0.0491	1.2	28
ANKRD35	GPL570	0.087	0.827	1.23	38.5
ANKRD36	GPL96	0.0136	0.127	0.83	214.65
ANKRD36BP2	GPL570	0.167	0.217	1.18	24
ANKRD36C	GPL96	0.093	0.271	0.88	874.72
ANKRD37	GPL570	0.903	0.972	1.01	358.5
ANKRD39	GPL570	0.366	0.63	1.11	173
ANKRD40	GPL570	0.118	0.34	1.18	502.26
ANKRD44	GPL570	0.218	0.347	1.14	273
ANKRD44-IT1	GPL570	0.555	0.943	0.93	14
ANKRD45	GPL570	0.0473	0.136	0.81	95
ANKRD46	GPL96	0.092	0.542	1.16	518
ANKRD49	GPL96	0.219	0.894	1.11	724
ANKRD50	GPL570	0.678	1	0.95	139.5
ANKRD52	GPL570	0.719	0.752	0.96	124
ANKRD53	GPL570	0.000237	0.000633	1.48	123
ANKRD54	GPL570	0.34	0.75	0.89	216
ANKRD55	GPL96	0.923	1	0.99	19
ANKRD6	GPL96	0.333	0.57	1.07	640
ANKRD60	GPL570	0.546	0.283	1.1	4
ANKRD65	GPL570	0.657	0.998	1.05	218
ANKRD7	GPL96	0.308	1	1.09	20
ANKRD9	GPL570	0.251	0.554	1.14	309
ANKS1A	GPL96	0.859	0.995	0.98	621
ANKS1B	GPL570	0.577	0.74	0.94	11
ANKS3	GPL570	0.52	0.994	0.93	109.5
ANKS4B	GPL570	0.186	0.846	1.2	5
ANKS6	GPL570	0.143	0.405	1.17	345
ANKUB1	GPL570	0.00646	0.0342	1.33	49
ANKZF1	GPL96	0.0212	0.0775	1.22	215.81
ANLN	GPL570	0.741	0.916	1.04	427.5
ANO1	GPL96	0.0178	0.0678	0.84	121
ANO10	GPL96	0.00367	0.0108	1.25	335
ANO2	GPL96	0.0267	0.0805	1.2	43
ANO3	GPL96	0.0668	0.208	1.15	32
ANO4	GPL570	0.371	0.979	1.11	28.5
ANO5	GPL570	0.591	0.975	0.94	19
ANO6	GPL570	0.845	0.992	1.02	1101
ANO7	GPL570	0.00236	0.0401	1.39	90.52
ANO8	GPL570	0.71	0.947	1.05	134
ANO9	GPL570	0.00224	0.0227	1.38	254
ANP32A	GPL96	0.092	0.435	1.16	532
ANP32A-IT1	GPL96	0.68	0.993	1.04	31.75
ANP32B	GPL96	0.0438	0.152	0.85	5184.25
ANP32C	GPL96	0.0303	0.222	1.23	4
ANP32D	GPL96	0.748	0.663	0.98	7
ANP32E	GPL96	0.348	0.846	0.93	2889
ANPEP	GPL96	0.0095	0.0634	1.21	191
ANTXR1	GPL570	6.42e-05	0.000264	1.52	293
ANTXR2	GPL570	0.998	0.956	1	12
ANXA1	GPL96	0.387	0.677	0.93	3159
ANXA10	GPL96	0.0732	0.282	1.19	6
ANXA11	GPL96	0.708	0.998	1.03	425.75
ANXA13	GPL96	0.196	0.21	1.1	39
ANXA2	GPL96	0.508	0.969	0.95	9628.5
ANXA2P1	GPL96	0.057	0.076	1.18	41
ANXA2P3	GPL96	0.143	0.704	1.13	165
ANXA2R	GPL570	0.0134	0.0523	1.37	77
ANXA3	GPL96	0.322	0.588	0.93	943
ANXA4	GPL96	0.819	0.999	1.02	1567.25
ANXA5	GPL96	0.817	0.994	1.02	2397.25
ANXA6	GPL96	0.0109	0.0276	1.21	493.23
ANXA7	GPL96	0.00889	0.0893	0.81	2385.8
ANXA9	GPL96	0.0168	0.0236	1.19	56
AOAH	GPL96	0.000327	0.00232	1.3	99.59
AOC1	GPL96	0.922	1	0.99	45.75
AOC2	GPL96	0.0769	0.062	1.15	37
AOC3	GPL96	1.03e-05	0.000184	1.38	115
AOC4P	GPL96	0.00739	0.0134	1.23	13
AOX1	GPL96	0.0631	0.11	1.17	55.75
AOX2P	GPL570	0.0101	0.17	1.4	8
AP1AR	GPL96	0.0486	0.115	0.86	225
AP1B1	GPL96	0.268	0.995	1.1	203
AP1G1	GPL570	0.36	0.889	1.12	645
AP1G2	GPL96	0.494	0.702	1.06	323
AP1M1	GPL570	5.66e-05	0.00135	1.57	849.44
AP1M2	GPL96	0.206	0.712	0.9	602.75
AP1S1	GPL96	0.638	0.844	1.04	344.75
AP1S2	GPL570	0.000103	0.00262	0.65	571.26
AP1S3	GPL570	0.834	0.923	0.97	29
AP2A1	GPL570	0.0612	0.0688	1.22	112
AP2A2	GPL96	0.00207	0.0455	1.28	118
AP2B1	GPL96	0.0606	0.281	1.15	564.71
AP2M1	GPL96	0.00314	0.0176	1.27	3299.48
AP2S1	GPL96	0.582	0.9	0.96	1542.56
AP3B1	GPL96	3.42e-05	0.000296	1.37	713
AP3B2	GPL96	0.00598	0.0109	1.24	37
AP3D1	GPL96	0.464	0.759	0.94	1120.81
AP3M1	GPL570	0.467	0.693	1.08	203
AP3M2	GPL96	0.224	0.366	1.11	411.75
AP3S1	GPL96	0.0288	0.0821	1.2	3073.43
AP4B1	GPL570	0.00996	0.0569	1.33	74
AP4E1	GPL570	0.00551	0.0141	1.34	239.54
AP4M1	GPL96	0.0518	0.112	1.16	206
AP4S1	GPL570	0.207	0.872	0.86	216
AP5B1	GPL570	0.497	0.965	1.09	98
AP5M1	GPL96	0.37	0.8	1.07	1065.74
AP5S1	GPL96	0.0621	0.202	1.15	284
AP5Z1	GPL96	0.473	0.942	1.06	152
APAF1	GPL96	0.0352	0.287	1.2	214
APBA2	GPL96	0.0298	0.129	1.17	113
APBA3	GPL96	0.0106	0.0552	1.24	205
APBB1	GPL96	0.000266	0.000929	1.37	35
APBB1IP	GPL570	0.0251	0.144	1.27	483
APBB2	GPL96	5.42e-07	4.9e-06	1.45	352.32
APBB3	GPL96	0.00259	0.0158	1.25	207
APC	GPL96	0.225	0.582	1.11	23
APC2	GPL96	0.00336	0.0148	1.28	26
APCDD1	GPL570	0.00416	0.0303	1.37	1069.28
APCDD1L	GPL570	9.55e-05	4.15e-05	1.51	13
APCDD1L-AS1	GPL570	0.516	0.979	0.91	3
APCS	GPL96	0.00747	0.0231	1.27	24
APEH	GPL96	0.0611	0.174	0.86	610
APELA	GPL570	0.01	0.0657	1.38	5.5
APEX1	GPL96	0.0221	0.09	0.84	4884.14
APEX2	GPL96	0.0502	0.214	0.86	438.65
APH1A	GPL96	0.995	0.995	1	1762.75
APH1B	GPL570	0.00105	0.0226	1.49	171
API5	GPL96	0.446	0.875	0.95	1542.44
APIP	GPL96	0.719	0.996	0.97	605.75
APITD1	GPL96	0.139	0.457	0.89	324
APLF	GPL570	0.584	0.478	1.06	40
APLN	GPL570	0.318	0.998	0.89	50
APLNR	GPL96	0.0303	0.0521	1.17	97
APLP1	GPL96	0.642	0.998	1.04	39
APLP2	GPL96	0.106	0.248	1.13	3636.23
APMAP	GPL96	0.000451	0.00226	1.32	1723.51
APOA1	GPL96	0.0404	0.157	1.19	118.75
APOA1BP	GPL570	0.745	0.996	0.96	1910
APOA2	GPL96	0.00595	0.0335	1.22	13
APOA4	GPL96	0.00214	0.00682	1.26	50
APOA5	GPL570	0.000137	0.000186	1.49	18
APOB	GPL96	0.147	0.223	1.11	33
APOBEC1	GPL96	0.000599	0.00229	1.29	42
APOBEC2	GPL96	0.00265	0.0085	1.28	41
APOBEC3A	GPL96	0.75	0.981	0.97	56
APOBEC3B	GPL96	0.209	0.613	0.9	204
APOBEC3C	GPL96	0.0432	0.151	0.86	297.47
APOBEC3D	GPL570	5.58e-07	1.44e-05	1.75	135
APOBEC3F	GPL96	0.682	0.892	1.04	40
APOBEC3G	GPL96	2.36e-05	0.000112	0.72	452.68
APOBEC4	GPL570	0.559	0.489	1.06	49
APOBR	GPL96	0.0067	0.0563	1.24	57
APOC1	GPL96	0.025	0.255	1.19	792.11
APOC1P1	GPL96	0.0145	0.0888	1.22	529.93
APOC3	GPL96	0.00227	0.00615	1.25	10
APOD	GPL96	6.14e-05	0.000627	1.37	286.13
APOE	GPL96	0.0217	0.0911	1.22	501
APOF	GPL96	0.137	0.359	1.14	5
APOH	GPL96	0.00138	0.00978	1.27	46
APOL1	GPL96	0.132	0.458	1.14	186.75
APOL2	GPL96	0.0129	0.0412	1.26	14
APOL3	GPL96	0.572	0.987	0.95	148
APOL4	GPL570	0.437	0.378	1.09	41
APOL5	GPL96	0.00153	0.00247	1.27	9
APOL6	GPL570	0.555	0.994	0.93	248.5
APOLD1	GPL96	0.0263	0.333	1.21	211
APOM	GPL96	0.143	0.649	1.14	34
APOO	GPL96	0.039	0.112	0.84	596.75
APOOL	GPL96	0.161	0.25	0.89	441.75
APOPT1	GPL570	0.121	0.409	1.18	519
APP	GPL96	0.554	0.988	1.05	2165.75
APPBP2	GPL96	0.0759	0.749	1.16	451
APPL1	GPL96	0.0904	0.586	1.14	436
APPL2	GPL96	0.00185	0.0418	1.27	471
APRT	GPL96	0.319	0.758	0.92	622.75
APTR	GPL570	0.941	0.967	1.01	244.5
APTX	GPL96	0.348	0.634	1.08	479.84
AQP1	GPL96	4.97e-06	4.4e-05	1.4	405
AQP10	GPL570	0.0143	0.0359	0.76	22
AQP11	GPL570	0.00311	0.013	0.71	73.5
AQP2	GPL570	0.669	0.808	1.05	36
AQP3	GPL96	0.516	0.95	1.06	261.5
AQP4	GPL570	0.05	0.0643	1.23	16
AQP4-AS1	GPL570	0.11	0.657	1.22	6
AQP5	GPL96	0.327	0.582	0.93	40.96
AQP6	GPL96	0.166	0.394	1.11	64
AQP8	GPL96	0.002	0.000791	1.26	12
AQP9	GPL96	0.0608	0.3	1.15	123.47
AQR	GPL96	0.334	0.781	1.09	654.75
AR	GPL570	0.0343	0.194	1.25	814.22
ARAF	GPL96	0.0145	0.281	1.22	664
ARAP1	GPL96	0.00363	0.0611	1.25	303.04
ARAP2	GPL96	0.183	0.802	0.89	301.75
ARAP3	GPL96	0.709	0.955	0.97	252
ARC	GPL96	0.926	0.991	1.01	5
ARCN1	GPL96	0.0354	0.361	1.18	2467.09
AREG	GPL96	0.517	0.97	0.95	37
AREL1	GPL96	0.0931	0.159	1.15	581
ARF1	GPL96	0.619	0.887	1.04	6336.5
ARF3	GPL96	0.0294	0.242	0.85	2660.99
ARF4	GPL96	0.552	0.995	0.95	6524.75
ARF5	GPL96	0.00713	0.0705	1.23	993.01
ARF6	GPL570	0.0739	0.221	0.81	2329
ARFGAP1	GPL96	3.61e-06	4.73e-05	1.41	399.89
ARFGAP2	GPL96	0.306	0.9	1.08	870
ARFGAP3	GPL96	0.0176	0.18	0.84	1028
ARFGEF1	GPL96	0.0465	0.0921	1.18	1036
ARFGEF2	GPL96	0.811	0.996	1.02	1208.5
ARFGEF3	GPL570	0.103	0.221	0.84	207.8
ARFIP1	GPL96	0.505	0.956	0.95	757.22
ARFIP2	GPL96	0.0119	0.0438	1.22	837
ARFRP1	GPL96	3.77e-06	8.16e-05	1.41	213
ARG1	GPL96	0.351	0.427	1.09	13
ARG2	GPL96	0.306	0.998	1.09	138
ARGLU1	GPL96	0.0489	0.393	1.16	2573.41
ARHGAP1	GPL96	0.0887	0.367	1.13	2392
ARHGAP10	GPL96	0.00145	0.0112	1.27	127
ARHGAP11A	GPL96	0.684	0.493	1.04	22
ARHGAP12	GPL96	0.0623	0.397	1.15	425.11
ARHGAP15	GPL96	0.000254	0.00116	1.31	129
ARHGAP17	GPL96	0.123	0.565	1.14	508.78
ARHGAP18	GPL570	0.566	0.963	0.93	88.5
ARHGAP19	GPL96	0.000131	0.00143	1.35	244.1
ARHGAP19-SLIT1	GPL570	0.0728	0.115	1.27	8
ARHGAP20	GPL570	0.00142	0.00572	1.47	80
ARHGAP21	GPL570	0.0577	0.215	1.22	1219.4
ARHGAP22	GPL96	0.117	0.422	1.15	15
ARHGAP23	GPL570	0.0403	0.117	1.25	355.68
ARHGAP24	GPL96	0.00714	0.0145	1.26	33
ARHGAP25	GPL96	0.254	0.853	0.91	111
ARHGAP26	GPL570	0.0598	0.172	0.82	356
ARHGAP26-AS1	GPL570	0.851	0.989	1.03	5
ARHGAP27	GPL570	0.348	0.191	0.9	188
ARHGAP28	GPL570	0.000419	0.000469	1.44	120
ARHGAP29	GPL96	0.288	0.695	1.08	2992.8
ARHGAP30	GPL570	0.168	0.171	1.17	170
ARHGAP31	GPL570	0.000458	0.00346	1.46	179
ARHGAP32	GPL570	0.0114	0.173	1.32	167.58
ARHGAP33	GPL96	6.54e-05	7.76e-05	1.34	145
ARHGAP35	GPL570	0.37	0.497	1.11	818
ARHGAP36	GPL570	0.0047	0.0111	1.58	3
ARHGAP39	GPL570	0.00343	0.0203	1.37	329
ARHGAP4	GPL96	7.81e-05	0.000247	1.34	137
ARHGAP42	GPL570	0.167	0.681	1.18	52.5
ARHGAP44	GPL96	0.147	0.473	1.12	120
ARHGAP5	GPL570	0.00089	0.0247	1.5	153
ARHGAP5-AS1	GPL570	0.00527	0.0181	1.41	104.32
ARHGAP6	GPL96	0.648	0.745	1.04	71
ARHGAP9	GPL570	0.0519	0.115	1.26	139
ARHGDIA	GPL96	0.335	0.955	0.92	643.5
ARHGDIB	GPL96	0.391	0.706	0.94	1500.72
ARHGDIG	GPL96	0.00921	0.164	1.26	13
ARHGEF1	GPL96	0.000426	0.00141	1.3	218
ARHGEF10	GPL96	0.00122	0.0183	1.33	251
ARHGEF10L	GPL96	0.0169	0.047	1.23	185
ARHGEF11	GPL96	0.000331	0.0169	1.33	364.22
ARHGEF12	GPL96	0.043	0.228	0.85	1836.93
ARHGEF15	GPL96	0.00304	0.0195	1.25	77
ARHGEF16	GPL96	0.0887	0.527	1.17	80
ARHGEF17	GPL96	0.00839	0.0943	1.22	371
ARHGEF18	GPL96	0.358	0.894	0.93	673.75
ARHGEF19	GPL570	5.22e-05	0.000148	1.64	138
ARHGEF2	GPL96	0.233	0.465	1.11	1256.5
ARHGEF25	GPL570	0.475	0.996	1.09	75
ARHGEF26	GPL570	0.233	0.877	1.16	110.5
ARHGEF26-AS1	GPL570	0.207	0.518	1.16	4
ARHGEF28	GPL96	0.338	0.809	1.09	78
ARHGEF3	GPL96	0.00889	0.032	0.82	1024.96
ARHGEF37	GPL570	0.0759	0.156	1.2	325
ARHGEF38	GPL96	0.293	0.968	0.91	12
ARHGEF39	GPL570	0.274	0.721	1.15	40
ARHGEF40	GPL570	0.028	0.0267	1.28	65
ARHGEF5	GPL96	0.155	0.304	1.12	332.87
ARHGEF6	GPL96	0.00106	0.00713	1.28	362
ARHGEF7	GPL96	0.0959	0.335	1.15	656
ARHGEF9	GPL96	0.563	0.845	1.04	165
ARID1A	GPL96	0.0603	0.223	1.17	1425.5
ARID1B	GPL570	0.0336	0.154	1.29	515
ARID2	GPL570	0.329	0.994	0.89	311.5
ARID3A	GPL96	0.202	0.216	1.11	68
ARID3B	GPL96	0.501	0.668	0.94	20
ARID4A	GPL570	0.717	0.815	1.04	197
ARID4B	GPL96	0.00276	0.0126	1.25	1860.72
ARID5A	GPL96	0.00196	0.0105	1.25	126
ARID5B	GPL96	0.00711	0.0318	1.23	2910
ARIH1	GPL96	0.418	0.588	0.93	869
ARIH2	GPL96	0.0989	0.5	1.15	318
ARIH2OS	GPL570	0.117	0.18	1.19	47
ARL1	GPL96	0.0185	0.377	1.22	954.56
ARL10	GPL570	0.283	0.941	1.14	28.5
ARL11	GPL570	0.267	0.218	1.14	4
ARL13B	GPL570	0.226	0.982	0.87	444.5
ARL14	GPL96	0.417	0.999	1.08	4
ARL14EP	GPL570	0.662	0.996	0.95	497.5
ARL15	GPL96	0.216	0.999	1.11	53
ARL16	GPL570	0.0718	0.367	1.21	431
ARL17A	GPL570	0.0704	0.59	1.25	126.5
ARL2	GPL96	0.0617	0.839	0.86	702
ARL2BP	GPL96	0.582	0.9	1.05	683.75
ARL3	GPL96	0.0413	0.0439	1.16	73
ARL4A	GPL96	0.00125	0.00645	0.78	647.86
ARL4C	GPL96	0.157	0.576	1.13	1628
ARL4D	GPL96	0.00551	0.0614	1.28	206.78
ARL5A	GPL570	0.774	0.996	0.97	931.5
ARL5B	GPL570	0.00653	0.0156	1.33	1042.32
ARL5C	GPL570	0.159	0.923	1.17	47
ARL6	GPL570	0.6	0.999	1.07	85
ARL6IP1	GPL96	0.0123	0.0697	0.83	5597.8
ARL6IP4	GPL96	0.00188	0.0133	1.27	764
ARL6IP5	GPL96	0.245	0.782	0.91	3261
ARL6IP6	GPL570	0.14	0.636	1.2	182.5
ARL8A	GPL570	0.0166	0.0381	1.31	318
ARL8B	GPL96	0.407	0.585	1.07	2517.5
ARL9	GPL570	0.58	0.942	1.07	36.5
ARMC1	GPL570	0.69	0.981	0.95	1590.5
ARMC10	GPL570	0.654	0.957	0.95	731
ARMC12	GPL570	0.208	0.223	1.16	32
ARMC2	GPL570	0.846	0.971	1.02	31
ARMC3	GPL570	0.00022	0.00373	0.64	141.86
ARMC4	GPL570	0.141	0.446	0.85	50
ARMC5	GPL570	0.627	0.769	1.06	135
ARMC6	GPL96	0.000321	0.00448	1.33	234
ARMC7	GPL96	0.00274	0.015	1.29	157.9
ARMC8	GPL96	0.0209	0.28	0.83	420
ARMC9	GPL96	0.813	0.833	1.02	71
ARMCX1	GPL96	0.111	0.199	1.14	608.9
ARMCX2	GPL96	0.144	0.456	1.13	1640
ARMCX3	GPL570	0.187	0.472	1.17	626
ARMCX4	GPL570	0.00277	0.00255	1.39	55
ARMCX5	GPL96	0.828	0.917	0.98	272.75
ARMCX5-GPRASP2	GPL570	0.0355	0.303	1.27	140
ARMCX6	GPL96	0.191	0.748	1.12	2583.5
ARMT1	GPL96	0.588	0.992	1.05	547.75
ARNT	GPL570	1.96e-08	5e-07	1.87	402.86
ARNT2	GPL96	0.0113	0.0537	0.83	306.44
ARNTL	GPL96	0.352	0.794	1.08	191.75
ARNTL2	GPL570	0.414	0.62	1.1	95.32
ARNTL2-AS1	GPL570	0.372	0.212	1.14	2
ARPC1A	GPL96	0.255	0.573	1.09	2475.82
ARPC1B	GPL96	0.018	0.118	1.21	2496.51
ARPC2	GPL96	0.0286	0.0759	0.84	4119.75
ARPC3	GPL96	0.0157	0.141	0.82	5633.1
ARPC4	GPL96	0.0667	0.116	1.15	745
ARPC5	GPL96	0.234	0.224	1.11	3962
ARPC5L	GPL570	0.237	0.76	1.16	811
ARPIN	GPL570	0.287	0.631	1.14	257
ARPP19	GPL96	0.899	0.996	0.99	1746
ARPP21	GPL570	0.024	0.103	1.27	8
ARR3	GPL96	0.667	0.682	1.04	30
ARRB1	GPL96	0.1	0.11	1.16	8
ARRB2	GPL96	0.000791	0.00263	1.28	228
ARRDC1	GPL570	0.00809	0.0516	0.75	546
ARRDC1-AS1	GPL570	0.967	0.993	1	70.5
ARRDC2	GPL570	0.31	0.559	1.13	182
ARRDC3	GPL570	0.00387	0.0329	1.36	1115.96
ARRDC3-AS1	GPL570	0.000148	0.000876	1.52	89
ARRDC4	GPL570	0.0178	0.0581	0.78	450.56
ARSA	GPL570	0.0213	0.0459	1.3	17
ARSB	GPL570	0.133	0.549	1.17	57
ARSD	GPL570	0.276	0.326	0.88	411
ARSE	GPL96	0.00119	0.0104	1.31	20
ARSF	GPL96	0.00774	0.0108	1.22	14
ARSG	GPL570	0.255	0.978	1.15	67
ARSI	GPL570	0.18	0.218	1.18	10
ARSJ	GPL96	0.0297	0.391	1.18	101.89
ARSK	GPL570	0.0126	0.12	1.36	143.5
ART1	GPL96	0.00472	0.0416	1.25	85
ART3	GPL96	0.00671	0.0226	1.22	30
ART4	GPL96	0.0181	0.0566	1.19	23
ART5	GPL570	0.639	0.962	0.94	12
ARTN	GPL96	0.00575	0.0244	0.82	45
ARV1	GPL570	0.577	0.914	1.07	760.64
ARVCF	GPL96	0.099	0.904	1.16	17.75
ARX	GPL570	0.00226	0.00985	0.72	23
ASAH1	GPL96	0.00198	0.0309	1.25	1965.53
ASAH2B	GPL570	0.924	0.987	0.99	148
ASAP1	GPL570	0.006	0.0629	1.4	1332
ASAP1-IT1	GPL96	0.67	0.992	0.96	71
ASAP1-IT2	GPL570	0.227	0.57	0.87	101.5
ASAP2	GPL96	0.033	0.0763	0.86	1305.38
ASAP3	GPL96	2.37e-10	1.19e-09	1.64	367
ASB1	GPL96	0.0155	0.0991	1.2	199.82
ASB10	GPL570	0.403	0.681	1.13	4
ASB11	GPL570	0.646	0.879	0.94	5
ASB12	GPL570	0.522	0.959	0.92	10
ASB13	GPL96	0.347	0.523	1.08	333.78
ASB14	GPL570	6.19e-07	8.79e-07	1.72	90
ASB15	GPL570	0.215	0.226	1.14	11
ASB16	GPL570	1.66e-05	0.000258	1.61	170
ASB16-AS1	GPL570	0.00802	0.0259	1.33	163
ASB17	GPL570	0.00667	0.0181	1.36	37
ASB2	GPL570	0.592	0.991	1.07	7
ASB3	GPL570	0.00714	0.216	0.73	221.5
ASB4	GPL570	0.00122	0.00231	1.4	42
ASB5	GPL570	0.307	0.486	1.13	4
ASB6	GPL570	0.0749	0.2	0.83	286.28
ASB7	GPL96	0.00202	0.0504	0.77	85
ASB8	GPL570	0.0417	0.0686	1.29	416
ASB9	GPL96	0.0148	0.0734	0.83	88
ASCC1	GPL96	0.259	0.98	1.1	422
ASCC2	GPL96	0.825	0.991	1.02	230
ASCC3	GPL570	0.127	0.19	0.84	123
ASCL1	GPL96	0.0962	0.2	1.14	8
ASCL2	GPL570	0.343	0.757	1.11	55
ASCL3	GPL96	2.64e-05	5.38e-05	1.37	11
ASCL5	GPL570	0.076	0.294	1.26	6
ASF1A	GPL96	0.16	0.645	1.11	633
ASF1B	GPL96	0.564	0.979	1.05	347.75
ASGR1	GPL96	0.0691	0.101	1.15	14
ASGR2	GPL96	0.0119	0.0067	1.26	7
ASH1L	GPL570	0.231	0.467	1.16	1000.64
ASH1L-AS1	GPL570	0.00175	0.0146	1.48	272
ASH2L	GPL96	0.992	0.952	1	905
ASIC1	GPL96	0.63	0.576	1.04	15
ASIC2	GPL96	0.799	0.986	1.02	12
ASIC3	GPL96	0.91	0.995	0.99	34
ASIC4	GPL96	0.254	0.859	1.09	14
ASIC5	GPL570	0.106	0.0979	1.21	36
ASIP	GPL96	0.0138	0.0578	1.22	6
ASL	GPL96	0.0325	0.195	1.17	460
ASMT	GPL96	0.0448	0.429	1.21	5
ASMTL	GPL96	0.00694	0.0426	0.81	999
ASMTL-AS1	GPL96	0.261	0.0111	1.13	3
ASNA1	GPL96	0.109	0.616	0.88	773.75
ASNS	GPL96	0.565	0.945	1.05	779.78
ASNSD1	GPL96	0.00269	0.0458	0.79	1739.94
ASPA	GPL96	0.0522	0.269	1.19	7
ASPDH	GPL570	0.441	0.939	1.1	16.5
ASPG	GPL570	0.0138	0.00906	1.36	11
ASPH	GPL570	0.0531	0.353	1.24	407.12
ASPHD1	GPL96	0.787	0.989	1.02	22
ASPHD2	GPL570	0.75	0.574	1.04	56
ASPM	GPL96	0.449	0.999	1.07	491.5
ASPN	GPL96	8.86e-06	0.000104	1.39	293.83
ASPRV1	GPL570	3.36e-06	3.29e-05	1.73	99
ASPSCR1	GPL96	5e-05	0.00201	1.38	280.22
ASRGL1	GPL570	0.0011	0.0405	0.68	1862.4
ASS1	GPL96	0.0507	0.244	0.85	7087.5
ASTE1	GPL96	0.094	0.211	0.88	291
ASTN1	GPL96	0.338	0.605	0.92	33.84
ASTN2	GPL96	0.737	0.8	1.03	69
ASUN	GPL96	0.285	0.539	0.91	1028.75
ASXL1	GPL96	0.0126	0.0712	1.22	776
ASXL2	GPL570	0.605	0.752	1.06	145
ASXL3	GPL96	0.0723	0.104	1.14	23
ASZ1	GPL570	0.435	0.772	1.11	3
ATAD1	GPL570	0.182	0.896	1.17	160
ATAD2	GPL570	0.00748	0.0306	1.37	263.6
ATAD2B	GPL96	0.206	0.769	1.12	173
ATAD3A	GPL570	4.19e-05	9.22e-05	1.53	342
ATAD3B	GPL570	0.0201	0.125	1.28	254
ATAD3C	GPL570	0.417	0.995	1.11	39
ATAD5	GPL96	0.076	0.218	1.17	72
ATAT1	GPL570	0.437	0.812	1.1	115.5
ATCAY	GPL570	0.117	0.296	1.21	12
ATE1	GPL570	0.00328	0.029	1.38	568
ATF1	GPL96	0.173	0.402	0.89	875.75
ATF2	GPL96	0.97	0.992	1	738
ATF3	GPL96	0.00097	0.0495	1.32	1547.5
ATF4	GPL96	0.00138	0.0053	0.77	4022
ATF5	GPL96	0.000482	0.000399	1.33	285
ATF6	GPL570	0.0191	0.122	1.28	1066.84
ATF6B	GPL96	0.000991	0.0169	1.3	321
ATF7	GPL570	0.000175	0.00138	1.5	378
ATF7IP	GPL570	0.00206	0.046	1.44	1749
ATF7IP2	GPL96	0.0667	0.164	1.18	155
ATG10	GPL570	0.306	0.981	0.88	32
ATG101	GPL96	0.0611	0.241	0.87	1187.4
ATG12	GPL96	0.0174	0.611	1.23	179.75
ATG13	GPL96	0.0105	0.0984	1.21	657
ATG14	GPL96	0.222	0.406	1.11	406
ATG16L1	GPL570	0.0136	0.0102	1.32	160
ATG16L2	GPL570	0.303	0.995	0.89	109
ATG2A	GPL96	0.0115	0.0889	1.25	336
ATG2B	GPL570	0.698	0.976	1.05	438.96
ATG3	GPL96	0.0625	0.497	0.87	2688.35
ATG4A	GPL96	0.0211	0.0479	1.19	303
ATG4B	GPL96	0.177	0.264	1.1	160
ATG4C	GPL570	0.941	0.899	1.01	191
ATG4D	GPL570	0.0543	0.116	1.24	198
ATG5	GPL96	0.21	0.328	0.91	283
ATG7	GPL96	0.444	0.382	1.07	219
ATG9A	GPL96	0.961	0.971	1	302.75
ATG9B	GPL570	0.0674	0.557	0.8	44.5
ATHL1	GPL96	0.0188	0.0475	1.19	342
ATIC	GPL96	0.0104	0.0285	0.82	2016.79
ATL1	GPL570	0.000176	0.00406	1.59	186.32
ATL2	GPL570	0.132	0.473	1.18	1818
ATL3	GPL570	0.367	0.814	1.12	1452
ATM	GPL96	0.843	0.995	0.98	314
ATMIN	GPL96	0.012	0.0607	0.83	717
ATN1	GPL96	0.00353	0.00783	1.24	157
ATOH1	GPL96	0.0793	0.0476	1.17	5
ATOH7	GPL570	0.607	0.994	0.94	19
ATOH8	GPL570	0.49	0.978	1.07	83
ATOX1	GPL96	0.01	0.132	0.81	1851
ATP10A	GPL96	0.05	0.257	1.19	95
ATP10B	GPL96	0.174	0.513	1.13	76
ATP10D	GPL96	0.375	0.554	1.07	225
ATP11A	GPL570	0.43	0.533	0.91	350.5
ATP11A-AS1	GPL570	0.892	0.596	1.02	4
ATP11B	GPL96	0.986	0.997	1	417
ATP11C	GPL570	0.562	0.994	0.93	513.5
ATP12A	GPL96	0.061	0.0969	1.18	12
ATP13A1	GPL96	0.543	0.881	1.05	667
ATP13A2	GPL96	0.00158	0.0803	1.3	244.25
ATP13A3	GPL96	0.677	0.988	1.04	1163
ATP13A4	GPL570	0.57	0.991	1.07	8
ATP13A4-AS1	GPL570	0.232	0.868	1.16	3
ATP13A5	GPL570	0.588	0.955	1.07	10
ATP1A1	GPL96	0.0663	0.248	1.14	3430.53
ATP1A1-AS1	GPL570	0.91	0.986	0.99	22.5
ATP1A2	GPL96	0.986	0.992	1	24
ATP1A3	GPL96	0.0075	0.0129	1.22	33
ATP1A4	GPL570	0.0101	0.00633	1.31	21
ATP1B1	GPL96	0.0196	0.206	1.21	1591.79
ATP1B2	GPL96	0.391	0.973	1.08	16
ATP1B3	GPL96	0.21	0.814	1.11	2890
ATP1B4	GPL570	0.0741	0.0708	1.2	15
ATP2A1	GPL96	0.0379	0.0915	1.17	41
ATP2A1-AS1	GPL570	0.748	0.986	1.04	44
ATP2A2	GPL96	0.0627	0.21	1.16	884.97
ATP2A3	GPL96	0.0493	0.957	1.19	8
ATP2B1	GPL96	0.201	0.692	1.1	381
ATP2B2	GPL570	0.108	0.782	1.23	5
ATP2B3	GPL570	0.153	0.958	1.19	9
ATP2B4	GPL96	0.0353	0.15	1.18	1719.02
ATP2C1	GPL96	0.436	0.928	1.07	280.75
ATP2C2	GPL96	0.0112	0.0361	0.82	90
ATP4A	GPL96	1.66e-05	5.03e-05	1.37	12
ATP4B	GPL96	0.179	0.195	1.11	15
ATP5A1	GPL96	0.000409	0.00247	0.77	12166.6
ATP5B	GPL96	0.514	0.996	1.06	6427.25
ATP5C1	GPL96	0.379	0.995	0.93	7469.5
ATP5D	GPL96	0.424	0.644	0.94	755.04
ATP5F1	GPL96	0.0151	0.0585	0.82	8205
ATP5G1	GPL96	0.0201	0.121	1.19	1051
ATP5G2	GPL96	0.00884	0.0196	0.81	6524.56
ATP5G3	GPL570	0.351	0.571	0.91	215
ATP5H	GPL96	0.043	0.107	0.86	7499.97
ATP5I	GPL96	0.425	0.577	0.94	5670.75
ATP5J	GPL96	0.577	0.576	1.05	4807
ATP5J2	GPL96	0.0867	0.327	1.16	5302.75
ATP5L	GPL96	0.0668	0.572	0.86	1077.5
ATP5O	GPL96	0.133	0.981	0.88	6315.75
ATP5S	GPL570	0.0384	0.0923	0.78	118
ATP5SL	GPL96	0.415	0.46	1.07	215.78
ATP6AP1	GPL96	0.265	0.973	0.91	1713
ATP6AP1L	GPL570	0.296	0.729	0.89	211.88
ATP6AP2	GPL96	0.099	0.214	0.87	4782.5
ATP6V0A1	GPL96	0.000338	0.00247	1.31	450.95
ATP6V0A2	GPL570	0.555	0.927	1.07	69.5
ATP6V0A4	GPL96	0.425	0.983	0.93	8
ATP6V0B	GPL96	0.752	0.922	1.03	1986.5
ATP6V0C	GPL96	0.0153	0.244	0.83	2684.61
ATP6V0D1	GPL96	0.234	0.396	0.91	1112.84
ATP6V0D2	GPL570	0.000287	0.00293	1.48	127.4
ATP6V0E1	GPL96	0.11	0.484	0.89	6137.72
ATP6V0E2	GPL96	0.0255	0.059	1.19	598
ATP6V0E2-AS1	GPL570	0.113	0.256	1.21	15
ATP6V1A	GPL96	0.704	0.88	1.03	2429.25
ATP6V1B1	GPL96	0.0441	0.999	0.85	256.75
ATP6V1B2	GPL96	0.00309	0.0261	1.25	1317.85
ATP6V1C1	GPL570	0.118	0.281	1.19	709.18
ATP6V1C2	GPL570	0.385	0.997	1.11	17
ATP6V1D	GPL96	0.0583	0.0943	1.16	1497.02
ATP6V1E1	GPL96	0.158	0.613	0.89	1378.75
ATP6V1E2	GPL570	0.000165	0.00213	1.52	148
ATP6V1F	GPL96	0.0272	0.211	0.85	4122.77
ATP6V1G1	GPL570	0.338	0.835	0.89	176.5
ATP6V1G2	GPL96	0.000369	0.00225	1.32	91
ATP6V1G3	GPL570	0.00138	0.00206	1.41	30
ATP6V1H	GPL96	0.0463	0.391	0.85	889
ATP7A	GPL96	0.0961	0.144	1.16	192
ATP7B	GPL96	0.94	0.969	0.99	134
ATP8A1	GPL96	0.159	0.399	1.13	131
ATP8A2	GPL570	0.109	0.146	1.23	9
ATP8B1	GPL570	0.019	0.0407	0.78	641.6
ATP8B2	GPL570	0.0557	0.485	1.23	468.12
ATP8B3	GPL570	0.186	0.426	0.87	37
ATP8B4	GPL96	0.0474	0.106	1.16	68
ATP8B5P	GPL570	0.408	0.952	1.16	2
ATP9A	GPL96	0.868	0.989	0.99	1041.75
ATP9B	GPL96	0.551	0.988	1.05	209
ATPAF1	GPL570	0.234	0.998	0.87	861.5
ATPAF2	GPL96	0.371	0.845	0.94	146
ATPIF1	GPL570	1.85e-07	6.73e-06	1.79	2058.72
ATR	GPL96	0.42	0.89	0.94	992.75
ATRAID	GPL96	0.0882	0.175	0.88	4966
ATRIP	GPL570	0.0066	0.00879	1.33	175
ATRN	GPL96	0.275	0.439	1.09	233
ATRNL1	GPL570	0.0256	0.0495	1.26	39
ATRX	GPL96	0.014	0.512	0.82	911.5
ATXN1	GPL96	0.145	0.797	1.11	929.6
ATXN10	GPL96	0.161	0.344	1.13	276
ATXN1L	GPL570	0.146	0.93	1.19	684.5
ATXN2	GPL96	0.543	0.995	1.05	429
ATXN2L	GPL96	0.0148	0.0318	1.2	111
ATXN3	GPL570	0.0319	0.0718	1.25	260
ATXN3L	GPL96	0.691	0.526	1.04	5
ATXN7	GPL570	0.118	0.221	1.19	147
ATXN7L1	GPL570	0.564	0.959	1.08	6
ATXN7L2	GPL570	0.0819	0.0598	1.2	58
ATXN7L3	GPL570	0.752	0.991	1.04	293
ATXN7L3B	GPL96	0.24	0.696	0.91	1487.75
ATXN8OS	GPL96	0.0295	0.0361	1.2	8
AUH	GPL96	0.128	0.957	0.88	575
AUNIP	GPL96	0.0166	0.113	1.21	343
AUP1	GPL96	0.16	0.995	1.13	1360.75
AURKA	GPL96	0.471	0.992	1.06	642
AURKAIP1	GPL570	0.0944	0.638	1.19	2332.1
AURKB	GPL96	0.948	0.998	0.99	169
AURKC	GPL96	0.00399	0.00923	1.25	17
AUTS2	GPL570	0.0937	0.106	1.23	29
AVEN	GPL96	0.153	0.264	1.11	359
AVIL	GPL96	0.0465	0.642	1.19	102
AVL9	GPL96	0.278	0.671	0.91	754.75
AVP	GPL96	0.00269	0.0394	1.36	5
AVPI1	GPL96	0.00681	0.101	1.24	445
AVPR1A	GPL570	0.433	0.992	1.1	81.5
AVPR1B	GPL96	0.00512	0.0111	1.24	18
AVPR2	GPL96	0.386	0.993	1.08	7
AWAT1	GPL570	0.374	0.333	1.13	9
AXDND1	GPL570	0.00934	0.456	0.74	9
AXIN1	GPL96	0.784	0.851	1.02	117.84
AXIN2	GPL570	0.0501	0.292	1.26	505.64
AXL	GPL96	1.84e-07	2.35e-06	1.51	776.16
AZGP1	GPL96	0.0503	0.292	1.19	22
AZGP1P1	GPL96	0.0978	0.08	1.15	6
AZI2	GPL570	0.0446	0.117	0.81	341
AZIN1	GPL96	0.362	0.88	0.93	2488.25
AZIN2	GPL570	0.0286	0.119	1.26	228
AZU1	GPL96	0.0139	0.0457	1.2	12
B2M	GPL96	0.00087	0.0444	0.76	18101.2
B3GALNT1	GPL570	0.143	0.269	0.86	532.24
B3GALNT2	GPL570	0.208	0.955	0.86	739
B3GALT1	GPL96	0.635	0.893	1.05	4
B3GALT2	GPL96	0.546	0.532	1.05	4
B3GALT4	GPL96	0.174	0.504	0.89	138
B3GALT5	GPL96	0.0216	0.202	1.23	5
B3GALT5-AS1	GPL570	0.0778	0.593	0.81	12
B3GALT6	GPL570	0.0107	0.118	1.34	528
B3GALTL	GPL570	0.276	0.432	1.14	49
B3GAT1	GPL96	0.276	0.435	0.92	17
B3GAT2	GPL570	0.126	0.117	1.18	8
B3GAT3	GPL96	0.119	0.268	1.12	173
B3GNT2	GPL570	0.00358	0.0336	1.38	1045.08
B3GNT3	GPL96	0.863	0.96	1.01	84
B3GNT4	GPL96	0.00755	0.0584	1.27	22
B3GNT5	GPL570	0.275	0.999	1.14	368
B3GNT6	GPL570	0.107	0.209	0.83	10
B3GNT7	GPL570	0.0017	0.0197	0.69	362
B3GNT8	GPL570	0.164	0.361	1.19	17
B3GNT9	GPL570	0.00175	0.00351	1.42	177
B3GNTL1	GPL96	0.299	0.551	0.92	94
B4GALNT1	GPL96	4.93e-05	0.000293	1.39	76
B4GALNT2	GPL570	0.0418	0.136	1.28	13
B4GALNT3	GPL570	0.834	0.981	1.03	13
B4GALNT4	GPL570	0.0705	0.154	1.24	6
B4GALT1	GPL96	0.159	0.275	0.89	386.78
B4GALT2	GPL96	0.0019	0.0172	1.27	322
B4GALT3	GPL96	0.391	0.732	1.07	606
B4GALT4	GPL96	0.0208	0.151	1.19	360.95
B4GALT5	GPL96	0.000351	0.00358	1.32	1742.06
B4GALT6	GPL96	0.655	0.803	0.97	8
B4GALT7	GPL96	0.000238	0.000871	1.34	296
B4GAT1	GPL96	0.662	0.749	0.96	325
B9D1	GPL96	0.292	0.729	0.92	208
B9D2	GPL96	0.207	0.991	1.11	61
BAALC	GPL96	0.474	0.897	0.94	11
BAALC-AS2	GPL570	0.186	0.138	1.19	8
BAAT	GPL96	0.573	0.998	1.05	8
BABAM1	GPL96	0.000798	0.00659	1.28	1389
BACE1	GPL96	0.942	0.996	1.01	429
BACE2	GPL570	0.0107	0.0786	0.75	449.32
BACH1	GPL96	0.148	0.395	1.12	399
BACH2	GPL96	3.46e-07	1.14e-05	1.47	109.98
BAD	GPL96	0.113	0.481	0.88	387.78
BAG1	GPL570	0.000947	0.00732	0.68	126.32
BAG2	GPL96	0.0235	0.141	0.84	376.8
BAG3	GPL96	0.836	0.995	1.02	736
BAG4	GPL570	0.0598	0.169	1.22	1148.72
BAG5	GPL570	0.0802	0.0407	1.2	193
BAG6	GPL96	0.066	0.675	0.87	3270.85
BAGE	GPL96	0.581	0.989	0.95	7
BAHCC1	GPL96	0.253	0.692	1.09	47
BAHD1	GPL96	0.000438	0.00765	1.3	221
BAIAP2	GPL96	0.964	0.968	1	179.5
BAIAP2-AS1	GPL570	0.347	0.573	0.9	186.5
BAIAP2L1	GPL570	0.575	0.992	1.07	207
BAIAP2L2	GPL570	0.00872	0.035	1.32	61
BAIAP3	GPL96	0.529	0.996	1.06	21
BAK1	GPL96	0.00406	0.0274	1.24	297
BAMBI	GPL96	0.132	0.994	1.14	103
BANCR	GPL570	0.274	0.425	1.14	10
BANF1	GPL96	0.243	0.61	0.91	3038.5
BANF2	GPL570	0.138	0.0921	1.2	17
BANK1	GPL96	0.00147	0.0214	0.79	102.41
BANP	GPL570	1.44e-05	0.000139	1.75	385
BAP1	GPL96	0.00187	0.0118	1.26	412
BARD1	GPL570	0.0184	0.244	1.35	95
BARHL1	GPL570	0.259	0.944	1.15	16
BARX1	GPL96	0.00563	0.039	1.25	51
BARX1-AS1	GPL570	0.0157	0.0265	1.29	12
BARX2	GPL96	0.00907	0.0961	1.22	55
BASP1	GPL96	0.00104	0.00253	1.27	1231.29
BATF	GPL96	0.148	0.334	1.11	96.23
BATF2	GPL570	0.39	0.512	1.11	105.96
BATF3	GPL96	0.00339	0.00848	1.25	121
BAX	GPL96	0.962	0.996	1	147
BAZ1A	GPL96	0.0267	0.146	0.85	838.8
BAZ1B	GPL96	0.116	0.207	1.14	547.78
BAZ2A	GPL96	0.647	0.904	1.04	293
BAZ2B	GPL96	0.0402	0.153	1.17	676
BBC3	GPL96	0.00329	0.0143	1.25	124
BBIP1	GPL96	0.0559	0.158	1.18	355.5
BBOX1	GPL96	0.029	0.34	1.21	122
BBOX1-AS1	GPL570	0.00542	0.126	1.44	73.5
BBS1	GPL96	0.397	0.986	0.93	722.75
BBS10	GPL96	0.542	0.959	0.95	248.75
BBS12	GPL570	0.0253	0.323	0.78	228.66
BBS2	GPL570	0.238	0.576	0.88	656.92
BBS4	GPL96	0.00172	0.0487	0.76	436
BBS5	GPL570	0.0359	0.18	0.8	100
BBS7	GPL570	0.0268	0.0448	0.79	142
BBS9	GPL96	0.0372	0.0746	1.17	236
BBX	GPL570	0.329	0.967	0.89	708
BCAM	GPL96	0.00197	0.00768	1.26	1212
BCAN	GPL96	0.253	0.221	1.1	6
BCAP29	GPL570	0.91	0.998	1.01	50
BCAP31	GPL96	0.0282	0.56	0.83	2124
BCAR1	GPL570	0.0948	0.536	1.23	132.5
BCAR3	GPL96	0.0474	0.112	0.86	400
BCAR4	GPL570	0.00489	0.0112	1.34	15
BCAS1	GPL96	0.0478	0.199	1.19	23
BCAS2	GPL96	0.126	0.369	0.89	2200
BCAS3	GPL96	0.00521	0.0135	1.23	192
BCAS4	GPL570	0.00104	0.019	1.51	130
BCAT1	GPL570	0.204	0.325	0.86	1533
BCAT2	GPL96	0.515	0.997	1.06	398
BCCIP	GPL570	0.235	0.444	1.13	287
BCDIN3D	GPL570	0.389	0.718	0.9	164.5
BCDIN3D-AS1	GPL570	0.689	0.735	0.95	24
BCHE	GPL96	1.23e-06	6.42e-06	1.45	31
BCKDHA	GPL96	0.0493	0.0994	1.16	433.17
BCKDHB	GPL96	0.841	0.993	1.02	147
BCKDK	GPL96	0.154	0.559	0.89	299
BCL10	GPL96	0.00229	0.0216	0.78	1197
BCL11A	GPL96	0.0458	0.221	0.85	284.75
BCL11B	GPL96	0.0412	0.112	1.16	51
BCL2	GPL96	0.000981	0.00182	1.28	25
BCL2A1	GPL96	0.992	0.995	1	81
BCL2L1	GPL96	0.0199	0.188	1.2	297
BCL2L10	GPL96	0.536	0.972	1.05	22
BCL2L11	GPL570	7.94e-05	0.000116	1.55	1154
BCL2L12	GPL570	0.0314	0.0627	1.29	195
BCL2L13	GPL570	0.00777	0.0727	1.34	166.58
BCL2L14	GPL96	0.984	0.924	1	58
BCL2L15	GPL570	0.125	0.863	0.83	39
BCL2L2	GPL96	0.0537	0.16	1.17	386.02
BCL3	GPL96	0.551	0.771	0.95	370
BCL6	GPL96	0.612	0.889	0.96	2119.75
BCL6B	GPL570	0.00144	0.0116	1.39	109
BCL7A	GPL96	0.0297	0.983	0.83	101
BCL7B	GPL96	0.831	0.996	1.02	366.75
BCL7C	GPL96	0.1	0.981	0.87	365
BCL9	GPL96	0.000471	0.024	1.32	415.25
BCL9L	GPL570	0.000398	0.00496	1.47	376.4
BCLAF1	GPL570	0.315	0.724	1.13	49
BCO1	GPL96	0.0704	0.379	1.17	15
BCO2	GPL570	0.689	0.813	0.96	55
BCOR	GPL96	0.602	0.984	0.96	231
BCORL1	GPL96	0.00239	0.00564	1.25	227
BCORP1	GPL570	0.311	0.597	0.9	21
BCR	GPL96	0.399	0.992	0.93	316
BCS1L	GPL96	0.666	0.881	1.03	531
BDH1	GPL96	0.0119	0.0541	1.21	425
BDH2	GPL570	0.108	0.99	1.22	42
BDKRB1	GPL96	0.0113	0.0144	1.23	19
BDKRB2	GPL96	0.0133	0.252	1.21	133
BDNF	GPL570	0.296	0.377	0.9	42
BDNF-AS	GPL570	0.288	0.478	0.88	7
BDP1	GPL570	0.00512	0.0351	1.38	749.8
BEAN1	GPL96	0.00658	0.0505	1.22	52
BECN1	GPL96	0.323	0.458	1.09	809
BEGAIN	GPL96	0.00534	0.0117	1.27	30.84
BEND2	GPL570	0.968	0.999	1	9
BEND3	GPL570	0.0445	0.0747	1.25	342
BEND4	GPL570	0.00371	0.00734	0.71	4
BEND5	GPL96	0.467	0.999	0.94	89
BEND6	GPL570	0.204	0.415	1.16	29
BEND7	GPL570	0.782	0.998	1.03	436
BEST1	GPL96	0.00366	0.0161	1.24	40
BEST2	GPL96	0.00159	0.014	1.28	45
BEST3	GPL570	0.176	0.239	1.16	39
BEST4	GPL570	0.0799	0.225	0.83	73
BET1	GPL96	0.0583	0.331	0.86	1401.01
BET1L	GPL570	9.61e-07	4.9e-05	1.74	538
BEX1	GPL96	0.208	0.982	0.9	91
BEX2	GPL570	0.309	0.734	1.11	1237.9
BEX4	GPL96	0.304	0.495	0.92	1060.5
BEX5	GPL570	0.594	0.98	0.94	183
BFAR	GPL96	0.852	0.996	0.98	598
BFSP1	GPL96	0.431	0.956	1.07	21
BFSP2	GPL96	0.125	0.195	1.14	9
BFSP2-AS1	GPL570	0.229	0.309	1.14	32
BGLT3	GPL570	0.116	0.0487	1.18	32
BGN	GPL96	0.000332	0.0019	1.31	461.29
BHLHB9	GPL96	0.918	0.999	0.99	119
BHLHE22	GPL570	0.000849	0.00326	1.46	57.88
BHLHE40	GPL96	0.00615	0.0197	1.25	1120
BHLHE41	GPL96	0.435	0.677	0.94	2719.9
BHMT	GPL96	0.0526	0.585	1.2	7
BHMT2	GPL570	0.294	0.548	1.12	49
BICC1	GPL96	0.000442	0.0184	1.32	311
BICD1	GPL570	0.00637	0.0123	0.73	550
BICD2	GPL96	0.00417	0.0404	1.25	833.04
BID	GPL570	0.17	0.945	0.85	337.5
BIK	GPL96	0.153	0.247	0.9	368.98
BIN1	GPL96	0.0038	0.0219	1.24	561
BIN2	GPL96	0.0607	0.374	1.18	16
BIN3	GPL96	0.0235	0.0983	1.18	377
BIN3-IT1	GPL96	0.029	0.132	1.17	50
BIRC2	GPL96	0.322	0.498	1.09	2274.25
BIRC3	GPL570	0.604	0.842	1.07	117
BIRC5	GPL96	0.00943	0.0559	0.82	310.83
BIRC6	GPL570	0.131	0.323	1.18	1425.8
BIRC7	GPL96	0.313	0.466	1.09	63
BIVM	GPL570	0.000695	0.00877	1.52	353
BLACAT1	GPL570	0.586	0.89	0.94	153
BLCAP	GPL96	0.011	0.0726	1.22	1766.97
BLID	GPL570	0.0591	0.137	1.27	16
BLK	GPL96	0.0116	0.0217	1.2	7
BLM	GPL96	0.923	0.996	0.99	208.75
BLMH	GPL96	0.00554	0.0322	1.24	216.05
BLNK	GPL96	0.882	0.987	0.99	193.75
BLOC1S1	GPL96	0.0352	0.339	0.84	1086.75
BLOC1S2	GPL570	0.363	0.805	1.11	1111.5
BLOC1S3	GPL570	0.00016	0.00169	1.61	162
BLOC1S4	GPL570	0.00796	0.0619	1.33	836.9
BLOC1S6	GPL570	0.21	0.63	0.87	2007
BLVRA	GPL96	0.0439	0.277	0.85	1054
BLVRB	GPL96	0.353	0.798	1.08	572
BLZF1	GPL570	0.0356	0.236	1.3	55
BMF	GPL570	0.000353	0.00305	1.51	117
BMP1	GPL96	0.00338	0.0199	1.25	240.95
BMP10	GPL96	0.00278	0.0338	1.32	7
BMP15	GPL96	0.028	0.0416	1.18	56
BMP2	GPL96	0.00466	0.014	1.27	18
BMP2K	GPL96	0.0377	0.248	1.19	128
BMP3	GPL96	0.352	0.533	1.08	8
BMP4	GPL96	0.031	0.237	1.21	8
BMP5	GPL96	0.0131	0.0318	1.24	14
BMP6	GPL96	0.449	0.961	1.07	69
BMP7	GPL96	0.366	0.919	1.08	147
BMP8A	GPL96	0.355	0.325	1.08	10
BMPER	GPL570	0.882	0.649	1.02	3
BMPR1A	GPL96	0.176	0.261	1.12	716
BMPR1B	GPL570	0.0978	0.249	0.84	889.44
BMPR2	GPL570	0.00119	0.0314	1.43	2218.28
BMS1	GPL96	0.488	0.959	1.06	511
BMS1P20	GPL570	0.229	0.52	1.16	74
BMS1P5	GPL570	0.0441	0.115	0.79	83
BMS1P6	GPL570	0.246	0.632	1.15	435
BMX	GPL96	0.239	0.38	1.09	8
BNC1	GPL570	0.257	0.5	1.13	21
BNC2	GPL570	0.00458	0.0247	1.42	131.5
BNIP1	GPL96	0.00159	0.00681	1.3	96
BNIP2	GPL570	0.152	0.366	1.19	387
BNIP3	GPL96	0.52	0.874	1.05	1650
BNIP3L	GPL96	0.635	0.753	0.96	1606.78
BNIPL	GPL570	0.146	0.145	1.21	7
BOC	GPL570	0.0137	0.0953	1.3	1309.88
BOD1	GPL570	0.0785	0.142	1.21	1257
BOD1L1	GPL570	0.62	0.779	1.06	610.14
BOD1L2	GPL570	0.0141	0.0297	1.3	42
BOK	GPL570	0.535	0.998	1.08	172
BOLA1	GPL96	0.833	0.967	0.98	275
BOLA3	GPL570	0.0197	0.179	1.34	1422
BOLA3-AS1	GPL570	0.139	0.592	0.84	8
BOLL	GPL570	0.0172	0.0154	1.3	46
BOP1	GPL96	0.283	0.839	0.91	276.75
BORA	GPL96	0.00939	0.131	1.25	205
BPESC1	GPL96	0.277	0.35	0.89	2
BPGM	GPL96	0.0292	0.28	0.84	246.75
BPHL	GPL96	0.431	0.995	0.93	244
BPI	GPL96	0.032	0.0929	1.23	5
BPIFA1	GPL96	0.329	0.944	1.09	8
BPIFA2	GPL570	0.000103	0.000143	1.52	62
BPIFA3	GPL570	0.000398	0.00188	1.5	100
BPIFA4P	GPL570	0.00843	0.00606	1.35	76
BPIFB1	GPL570	0.741	0.996	1.04	5
BPIFB2	GPL570	0.365	0.98	0.9	12
BPIFB4	GPL570	0.0914	0.128	1.2	17
BPIFB6	GPL570	0.0174	0.054	1.29	14
BPIFC	GPL570	0.0746	0.368	1.25	5
BPNT1	GPL570	0.0134	0.086	1.3	290.9
BPTF	GPL570	0.346	0.733	1.12	104
BRAF	GPL570	0.873	0.982	1.02	426
BRAP	GPL96	0.0135	0.0592	0.82	317.87
BRAT1	GPL570	0.0776	0.188	0.81	183
BRCA1	GPL96	0.459	0.781	0.94	100.75
BRCA2	GPL96	0.0372	0.0753	1.19	60.81
BRCC3	GPL570	0.0464	0.169	0.81	860.68
BRD1	GPL96	0.00163	0.053	1.29	528
BRD2	GPL96	0.0166	0.211	0.82	3170.39
BRD3	GPL96	0.0731	0.852	1.17	648
BRD4	GPL570	0.162	0.32	1.19	517.5
BRD7	GPL96	0.295	0.538	1.09	781.75
BRD7P3	GPL570	0.16	0.23	1.16	24
BRD8	GPL96	0.00821	0.043	1.25	1421
BRD9	GPL96	3.16e-07	3.08e-06	1.46	627
BRDT	GPL96	0.186	0.613	1.12	3
BRE	GPL96	0.114	0.634	1.12	1357.48
BREA2	GPL570	0.12	0.955	1.22	8
BRE-AS1	GPL570	0.0665	0.404	1.25	58
BRF1	GPL96	0.815	0.998	1.02	65
BRF2	GPL96	0.000378	0.00992	1.33	500
BRI3	GPL570	0.0257	0.218	1.28	2770.8
BRICD5	GPL570	0.0309	0.244	1.28	175
BRINP1	GPL96	0.0209	0.0327	1.19	60
BRINP2	GPL96	0.00479	0.0159	1.23	10
BRINP3	GPL96	0.199	0.891	1.12	3
BRIP1	GPL570	0.00968	0.0976	1.39	182
BRIX1	GPL96	0.949	0.998	1.01	252
BRK1	GPL570	0.0388	0.248	0.8	4307.22
BRMS1	GPL96	0.00069	0.0352	1.31	616.25
BRMS1L	GPL570	0.469	0.757	1.09	420
BROX	GPL570	0.186	0.263	1.17	1756.24
BRPF1	GPL96	0.0416	0.0818	1.2	232
BRPF3	GPL570	0.0109	0.0566	1.35	291
BRS3	GPL96	0.00258	0.0102	1.25	44
BRSK1	GPL570	0.334	0.681	0.89	88.5
BRSK2	GPL570	0.069	0.0786	1.25	9
BRWD1	GPL570	0.00394	0.0167	0.74	197.52
BRWD1-IT2	GPL570	0.015	0.0109	1.35	78
BRWD3	GPL570	0.0268	0.152	1.28	74
BSDC1	GPL96	0.0151	0.0493	1.2	493.5
BSG	GPL96	0.0361	0.507	0.84	865
BSN	GPL96	0.605	0.548	1.04	9
BSN-AS2	GPL570	0.0243	0.167	1.27	54
BSND	GPL570	0.0738	0.197	1.21	58
BSPRY	GPL96	0.0991	0.17	0.87	168
BST1	GPL96	0.849	0.999	1.02	74
BST2	GPL96	0.504	0.779	0.95	2109.25
BTAF1	GPL96	0.28	0.74	1.1	619.75
BTBD1	GPL96	0.0906	0.462	0.88	2376.71
BTBD10	GPL570	0.00653	0.0428	1.33	546.54
BTBD11	GPL570	0.0956	0.314	1.23	48
BTBD16	GPL570	0.015	0.0192	1.29	4
BTBD17	GPL570	0.94	0.594	0.99	6
BTBD2	GPL96	0.0915	0.685	0.87	155
BTBD3	GPL96	0.629	0.713	0.96	622.75
BTBD6	GPL570	0.193	0.256	1.17	732
BTBD7	GPL570	0.0152	0.0727	1.3	1043.04
BTBD8	GPL570	0.711	0.29	0.95	3
BTBD9	GPL570	0.548	0.746	1.06	123
BTC	GPL96	0.252	0.928	1.1	40.75
BTD	GPL96	0.0125	0.084	1.25	84
BTF3	GPL96	0.621	0.991	1.04	4126
BTF3L4	GPL570	0.112	0.0951	1.22	211
BTF3P11	GPL96	0.662	0.773	1.04	7
BTG1	GPL570	0.218	0.4	1.15	42
BTG2	GPL96	0.0152	0.327	1.2	940.05
BTG3	GPL96	0.121	0.954	0.88	1497
BTG4	GPL96	0.151	0.337	1.13	5
BTK	GPL96	0.0805	0.254	1.14	82
BTLA	GPL570	0.27	0.688	0.87	31
BTN1A1	GPL96	0.0104	0.0555	1.22	35
BTN2A1	GPL96	0.0101	0.129	1.21	532.41
BTN2A2	GPL96	0.184	0.671	0.89	58
BTN3A1	GPL96	0.0946	0.208	1.16	402
BTN3A2	GPL96	0.0401	0.287	1.16	342.71
BTN3A3	GPL96	0.486	0.983	0.94	345.78
BTNL2	GPL96	0.276	0.476	1.1	6
BTNL3	GPL96	0.151	0.414	1.11	106
BTNL8	GPL96	0.00192	0.00207	1.27	10
BTNL9	GPL570	0.701	0.962	0.96	251.42
BTRC	GPL570	0.0612	0.108	1.25	312
BUB1	GPL96	0.684	0.859	1.04	283
BUB1B	GPL96	0.162	0.53	1.11	602.35
BUB3	GPL96	0.759	1	0.98	1934.25
BUD13	GPL570	0.000228	0.0116	1.54	392.2
BUD31	GPL96	0.741	0.975	0.97	1568.25
BVES	GPL570	0.0152	0.0986	1.34	64.5
BVES-AS1	GPL570	0.0661	0.761	1.27	5
BYSL	GPL96	0.0486	0.283	0.86	416.65
BZRAP1	GPL96	0.025	0.209	1.18	172
BZRAP1-AS1	GPL570	0.22	0.363	1.14	82
BZW1	GPL96	0.11	0.269	0.89	3415
BZW2	GPL96	0.18	0.621	0.9	2560.75
C10orf10	GPL96	0.0841	0.129	1.14	560
C10orf107	GPL570	0.332	0.857	1.13	5
C10orf11	GPL570	0.0488	0.185	1.23	530
C10orf113	GPL570	0.123	0.409	0.85	18
C10orf12	GPL96	0.0224	0.0698	1.21	6
C10orf126	GPL570	0.969	0.822	1	3
C10orf128	GPL570	0.0312	0.459	0.78	118
C10orf2	GPL96	0.0555	0.0982	1.17	222
C10orf25	GPL570	0.0056	0.0234	1.34	86
C10orf32	GPL570	0.00381	0.113	1.42	745.5
C10orf35	GPL570	0.0478	0.103	1.25	194.06
C10orf53	GPL570	0.00982	0.0509	1.39	13
C10orf54	GPL570	0.0723	0.115	1.22	61
C10orf55	GPL570	0.0599	0.228	0.82	16
C10orf62	GPL570	0.472	0.657	1.09	26
C10orf67	GPL570	0.434	0.178	1.09	10
C10orf71	GPL570	0.0593	0.0698	0.82	41
C10orf71-AS1	GPL570	0.00109	0.00343	1.41	23
C10orf76	GPL96	0.462	0.928	0.94	185
C10orf82	GPL570	0.000572	0.0126	1.47	96.04
C10orf88	GPL570	7.83e-05	0.000173	1.53	257
C10orf90	GPL570	0.873	0.986	1.02	5
C10orf95	GPL96	0.247	0.523	1.11	13
C10orf99	GPL570	0.0557	0.524	1.27	10
C11orf1	GPL570	0.0861	0.344	0.84	789.72
C11orf16	GPL96	0.473	0.788	1.06	15.75
C11orf21	GPL570	0.238	0.325	1.13	21
C11orf24	GPL96	0.0698	0.807	1.17	507.5
C11orf30	GPL570	0.024	0.664	0.77	319
C11orf31	GPL570	0.362	0.695	0.9	4306.5
C11orf40	GPL570	0.442	0.275	1.09	4
C11orf42	GPL570	3.27e-05	0.000239	1.57	55
C11orf44	GPL570	0.000734	0.000488	1.45	34
C11orf45	GPL570	0.0012	0.00492	1.43	84.52
C11orf49	GPL96	0.0774	0.297	0.88	1019.44
C11orf53	GPL570	0.242	0.923	0.86	17
C11orf54	GPL570	0.196	0.368	0.87	1089.08
C11orf57	GPL96	0.655	0.979	1.04	344.75
C11orf58	GPL570	0.135	0.24	0.85	1035.6
C11orf63	GPL96	0.288	0.646	1.1	54
C11orf65	GPL570	0.85	0.893	1.02	16
C11orf68	GPL96	0.000667	0.00414	1.3	529
C11orf70	GPL570	0.00154	0.0131	0.7	221.24
C11orf71	GPL96	0.0837	0.476	0.87	276.75
C11orf73	GPL570	0.189	0.976	1.17	1238.5
C11orf74	GPL570	0.0877	0.345	1.22	406.96
C11orf80	GPL96	0.0562	0.403	1.15	152
C11orf84	GPL570	1.08e-05	0.00025	1.63	197
C11orf85	GPL570	0.0906	0.165	0.82	35
C11orf86	GPL570	0.843	0.88	0.98	19
C11orf87	GPL570	0.289	0.888	1.19	2
C11orf88	GPL570	0.0847	0.414	1.24	28
C11orf94	GPL570	0.0924	0.163	1.2	58
C11orf95	GPL96	0.00148	0.022	1.32	465
C11orf96	GPL570	0.0144	0.033	1.33	385.34
C11orf97	GPL570	0.7	0.118	0.93	3
C12orf10	GPL96	0.0681	0.187	0.86	626.25
C12orf29	GPL96	0.332	0.514	0.93	528.81
C12orf4	GPL570	0.00471	0.08	1.34	514.44
C12orf40	GPL570	0.371	0.332	0.89	2
C12orf42	GPL570	0.0015	0.0111	1.49	28
C12orf43	GPL96	0.601	0.931	0.96	241
C12orf45	GPL570	0.0773	0.658	0.81	303.5
C12orf49	GPL96	0.00107	0.00569	1.27	290
C12orf5	GPL96	0.217	0.676	1.1	479
C12orf50	GPL570	0.0453	0.851	1.38	3
C12orf54	GPL570	0.956	0.842	0.99	8
C12orf56	GPL570	0.00466	0.0476	1.4	119.6
C12orf57	GPL570	0.301	0.553	0.89	2648.5
C12orf60	GPL570	0.3	0.432	0.9	86
C12orf65	GPL570	0.201	0.274	1.17	351.5
C12orf66	GPL570	0.00391	0.0249	0.72	253.12
C12orf73	GPL570	0.603	0.665	1.06	286.5
C12orf74	GPL570	0.259	0.357	1.13	6
C12orf75	GPL570	0.13	0.387	1.17	590.4
C12orf76	GPL570	0.869	0.999	0.98	269.5
C12orf77	GPL570	0.00421	0.0584	1.39	32
C12orf79	GPL570	0.311	0.51	1.16	3
C12orf80	GPL570	0.0273	0.276	1.28	73
C14orf1	GPL96	0.00997	0.0631	1.21	1002.72
C14orf105	GPL570	0.108	0.745	0.82	7
C14orf119	GPL570	0.336	0.991	0.89	1533
C14orf132	GPL96	0.267	0.602	1.1	164
C14orf142	GPL570	0.00052	0.00326	0.69	563.6
C14orf159	GPL96	0.0823	0.937	1.17	547
C14orf166	GPL96	0.628	0.995	0.96	4692.25
C14orf169	GPL96	0.0001	0.000526	1.34	607
C14orf178	GPL570	0.00223	0.0124	1.38	92
C14orf180	GPL570	0.0315	0.0632	1.26	9
C14orf183	GPL570	3.85e-06	7.15e-06	1.65	82
C14orf2	GPL96	0.0678	0.208	0.86	1518.25
C14orf28	GPL570	0.255	0.459	0.88	138
C14orf37	GPL570	0.602	0.749	0.94	33
C14orf39	GPL570	0.154	0.313	1.16	18
C14orf79	GPL96	0.0552	0.11	1.19	58
C14orf80	GPL570	0.00372	0.0592	1.44	31.32
C14orf93	GPL96	0.27	0.779	1.08	152
C15orf26	GPL570	0.081	0.127	0.83	10
C15orf27	GPL570	0.00442	0.0152	1.39	59
C15orf32	GPL570	0.452	0.969	0.91	3
C15orf39	GPL96	0.222	0.471	1.09	256.47
C15orf40	GPL570	0.079	0.31	0.81	279
C15orf41	GPL570	0.266	0.922	1.14	187
C15orf43	GPL570	0.769	0.562	1.04	3
C15orf48	GPL570	0.06	0.132	0.82	421
C15orf52	GPL570	0.67	0.981	0.95	181
C15orf54	GPL570	0.538	0.575	0.93	7
C15orf56	GPL570	0.143	0.176	0.83	10
C15orf57	GPL570	0.759	0.928	0.96	231.5
C15orf59	GPL570	0.741	0.708	1.05	3
C15orf61	GPL570	0.798	0.973	0.97	710.5
C15orf62	GPL570	0.00829	0.0135	0.75	10
C15orf65	GPL570	0.17	0.388	0.86	132.06
C16orf13	GPL570	0.104	0.296	0.82	420.5
C16orf45	GPL96	0.0869	0.504	1.14	130
C16orf46	GPL570	0.52	0.622	1.08	10
C16orf52	GPL570	0.584	0.772	1.07	177.64
C16orf54	GPL570	0.154	0.381	1.19	30
C16orf58	GPL96	0.231	0.602	1.1	311.93
C16orf59	GPL96	0.115	0.295	0.88	42
C16orf62	GPL96	0.302	0.404	1.09	389
C16orf70	GPL570	5.22e-06	3.8e-05	1.63	310
C16orf71	GPL96	0.133	0.449	1.15	4
C16orf72	GPL570	0.294	0.73	0.89	299
C16orf74	GPL570	0.747	0.711	1.04	10
C16orf78	GPL570	0.934	0.979	0.99	12
C16orf82	GPL570	0.0506	0.112	1.31	6
C16orf86	GPL570	0.503	0.759	1.08	64
C16orf87	GPL570	0.0262	0.371	1.33	146.5
C16orf89	GPL570	0.831	0.955	1.03	10
C16orf91	GPL570	0.00555	0.0432	1.36	423
C16orf92	GPL570	0.894	0.987	0.98	10
C16orf93	GPL570	0.000513	0.0031	0.69	107
C16orf95	GPL96	0.0636	0.182	0.86	103.75
C17orf100	GPL570	0.267	0.431	1.12	135
C17orf104	GPL570	0.0638	0.372	1.26	15
C17orf105	GPL570	0.873	0.505	1.02	5
C17orf47	GPL570	0.00388	0.000267	1.36	8
C17orf50	GPL570	0.28	0.0895	1.13	8
C17orf51	GPL570	0.109	0.112	1.19	43
C17orf53	GPL96	0.116	0.153	1.15	13
C17orf58	GPL570	0.00356	0.0301	0.72	480.32
C17orf59	GPL96	0.0366	0.431	1.2	14
C17orf62	GPL96	0.896	0.999	0.99	510.75
C17orf64	GPL570	0.0129	0.0902	1.31	37
C17orf67	GPL570	0.1	0.835	1.23	41
C17orf70	GPL96	0.000586	0.00498	1.29	261.95
C17orf74	GPL570	0.307	0.777	1.14	4
C17orf75	GPL96	0.0144	0.122	0.82	172
C17orf77	GPL570	0.267	0.912	0.87	6
C17orf78	GPL570	0.138	0.298	1.17	10
C17orf80	GPL570	0.264	0.306	1.12	650
C17orf82	GPL570	0.253	0.423	1.13	136
C17orf85	GPL96	4.89e-05	0.00108	1.37	371
C17orf89	GPL570	0.741	0.929	0.96	868
C17orf96	GPL570	0.0707	0.618	0.81	43
C17orf97	GPL570	0.0148	0.0753	0.76	239.56
C17orf98	GPL570	0.774	0.926	1.04	3
C17orf99	GPL570	0.805	0.302	1.03	5
C18orf12	GPL570	0.831	0.797	1.02	10
C18orf21	GPL570	0.000245	0.00124	0.67	623.48
C18orf25	GPL570	0.24	0.925	0.87	614.5
C18orf42	GPL570	0.352	0.677	1.13	5
C18orf54	GPL570	0.00061	0.00335	1.53	76
C18orf61	GPL570	0.692	0.998	1.05	9
C18orf8	GPL96	0.00283	0.0131	0.79	414
C19orf12	GPL570	0.00263	0.00483	1.37	99
C19orf18	GPL570	0.0558	0.434	0.79	36
C19orf24	GPL96	0.195	0.681	0.9	200
C19orf25	GPL570	0.313	0.451	1.13	140.5
C19orf26	GPL570	0.0123	0.0182	1.3	11
C19orf33	GPL570	0.37	0.826	1.11	1649
C19orf40	GPL96	0.00018	0.00192	1.33	185
C19orf43	GPL570	0.35	0.744	0.9	2408
C19orf44	GPL570	0.0223	0.0308	1.32	58
C19orf45	GPL570	0.656	0.955	0.95	20
C19orf47	GPL570	0.207	0.582	1.15	42.88
C19orf48	GPL570	0.32	0.643	0.89	343
C19orf52	GPL570	0.102	0.604	0.82	138
C19orf53	GPL96	0.00142	0.055	0.77	2609
C19orf54	GPL96	0.475	0.854	1.06	364
C19orf57	GPL96	0.00429	0.0137	1.24	32
C19orf60	GPL96	0.0513	0.0658	1.18	182
C19orf66	GPL96	0.399	0.729	1.07	548
C19orf68	GPL570	0.088	0.975	1.24	12
C19orf70	GPL570	0.0174	0.222	0.78	1125.64
C19orf73	GPL96	0.215	0.627	1.11	11
C19orf80	GPL96	0.302	0.244	0.91	4
C19orf81	GPL570	0.314	0.472	1.13	32.5
C19orf83	GPL570	0.148	0.985	0.84	10
C19orf84	GPL570	0.0342	0.0716	1.32	17
C1D	GPL96	0.018	0.0496	0.84	1132.24
C1GALT1	GPL570	0.0508	0.324	0.8	161.5
C1GALT1C1	GPL96	0.84	0.976	0.98	644.75
C1orf100	GPL570	0.309	0.34	1.12	10
C1orf101	GPL570	0.927	0.972	0.99	44
C1orf105	GPL96	0.113	0.644	1.13	73
C1orf106	GPL96	0.414	0.995	1.07	661.75
C1orf109	GPL96	0.175	0.401	0.89	299
C1orf110	GPL570	0.248	0.97	0.86	5
C1orf111	GPL570	0.635	0.501	1.05	14
C1orf112	GPL96	0.0145	0.13	1.22	150
C1orf115	GPL96	0.000273	0.00153	0.75	287
C1orf116	GPL96	0.191	0.264	1.11	84
C1orf122	GPL570	0.239	0.519	1.16	877
C1orf123	GPL96	0.107	0.187	1.15	768.5
C1orf127	GPL570	0.0823	0.0227	1.2	18
C1orf131	GPL570	0.403	0.987	0.91	707
C1orf145	GPL570	0.000545	0.00777	1.53	61
C1orf158	GPL570	0.118	0.293	0.85	18
C1orf159	GPL96	0.319	0.4	1.08	97
C1orf162	GPL570	0.00631	0.0138	1.33	366
C1orf168	GPL570	9.71e-05	0.000738	0.66	68.34
C1orf174	GPL96	0.935	0.995	1.01	905.78
C1orf177	GPL570	0.431	0.475	1.1	29
C1orf186	GPL570	0.356	0.779	1.12	958
C1orf194	GPL570	0.0283	0.106	0.79	62
C1orf198	GPL570	0.0213	0.0457	1.3	1018.6
C1orf204	GPL570	0.121	0.0901	1.19	112
C1orf21	GPL96	0.257	0.69	1.1	26
C1orf210	GPL570	0.292	0.626	0.89	181
C1orf216	GPL96	0.909	0.976	1.01	272
C1orf220	GPL570	0.0206	0.0932	1.35	11
C1orf226	GPL570	0.0571	0.139	1.27	125
C1orf228	GPL570	0.799	0.994	1.03	11
C1orf233	GPL570	0.00657	0.118	1.36	373.12
C1orf234	GPL570	0.585	0.671	1.06	5
C1orf27	GPL96	0.122	0.384	0.88	625
C1orf35	GPL96	0.0887	0.136	1.15	206
C1orf43	GPL570	0.0311	0.0687	0.77	6627
C1orf50	GPL96	0.733	0.999	1.03	360.75
C1orf52	GPL570	0.119	0.852	1.21	83
C1orf53	GPL570	0.0693	0.365	1.24	179
C1orf54	GPL96	0.164	0.795	1.11	593.77
C1orf56	GPL96	0.000285	0.00176	1.32	177
C1orf61	GPL96	0.00338	0.00652	1.24	81
C1orf64	GPL570	0.175	0.266	1.16	24
C1orf68	GPL96	0.329	0.523	1.09	7
C1orf74	GPL570	0.00279	0.00622	1.45	109
C1orf86	GPL570	0.263	0.664	1.13	369.7
C1orf87	GPL570	0.164	0.722	1.19	5.5
C1orf94	GPL570	0.133	0.278	1.21	15.5
C1orf95	GPL96	0.762	0.99	1.03	18
C1QA	GPL96	0.0104	0.335	1.24	1896
C1QB	GPL96	0.178	0.491	1.12	524
C1QBP	GPL96	0.000736	0.0196	0.76	1684.25
C1QC	GPL570	0.0373	0.0877	1.29	798
C1QL1	GPL96	9.81e-05	0.000668	1.33	86
C1QTNF1	GPL96	0.00016	0.00187	1.32	165
C1QTNF1-AS1	GPL570	0.548	0.846	0.92	7
C1QTNF2	GPL570	0.0605	0.0119	1.26	5
C1QTNF3	GPL96	2.11e-08	2.6e-07	1.55	445.13
C1QTNF4	GPL570	0.287	0.594	1.14	9
C1QTNF6	GPL570	0.205	0.836	1.17	7.5
C1QTNF7	GPL570	0.0752	0.531	1.24	51
C1QTNF9	GPL570	0.427	0.979	0.91	21
C1QTNF9B-AS1	GPL96	0.000548	0.00213	1.3	99
C1R	GPL96	0.381	0.93	1.08	1182.5
C1RL	GPL96	0.0999	0.669	0.88	899.68
C1RL-AS1	GPL570	0.00334	0.012	1.36	111
C1S	GPL96	0.299	0.447	1.09	1955
C2	GPL96	0.607	0.96	1.05	316.25
C20orf141	GPL570	0.000941	0.00134	1.42	18
C20orf144	GPL570	0.922	0.988	1.01	7
C20orf166-AS1	GPL570	0.000674	0.0208	1.48	206
C20orf173	GPL570	0.468	0.367	1.09	8
C20orf181	GPL570	0.321	0.372	0.88	7
C20orf194	GPL570	0.752	0.997	0.96	389.5
C20orf195	GPL96	0.0654	0.207	0.87	46
C20orf196	GPL570	0.141	0.288	1.17	124.34
C20orf197	GPL570	0.251	0.301	1.13	20
C20orf202	GPL570	0.532	0.997	0.93	10
C20orf203	GPL570	0.000436	0.000812	1.45	109
C20orf27	GPL96	0.0284	0.181	1.18	189.95
C20orf57	GPL570	0.0595	0.595	1.22	73
C20orf62	GPL570	0.000633	0.00152	1.43	32
C20orf78	GPL570	0.553	0.752	1.08	11
C20orf85	GPL570	0.13	0.647	0.85	53.74
C20orf96	GPL570	0.43	0.734	1.09	30.16
C21orf2	GPL96	0.0454	0.239	1.19	34
C21orf58	GPL570	4.48e-05	0.00047	0.64	61
C21orf59	GPL96	0.00227	0.0136	0.79	1591.86
C21orf62	GPL570	0.618	0.943	1.06	15
C21orf62-AS1	GPL570	0.168	0.191	1.15	61
C21orf91	GPL570	0.359	0.998	0.9	1057.5
C21orf91-OT1	GPL570	0.204	0.194	0.86	35
C22orf15	GPL570	0.0709	0.22	0.83	24
C22orf23	GPL570	0.716	0.958	1.05	13
C22orf24	GPL96	0.00443	0.00963	1.24	48
C22orf29	GPL570	0.129	0.825	0.83	321
C22orf31	GPL96	0.115	0.286	1.13	36
C22orf34	GPL570	0.689	0.935	0.95	13
C22orf39	GPL570	0.889	0.978	0.98	141
C22orf42	GPL570	0.00105	0.000791	1.41	38
C22orf46	GPL96	0.0385	0.0988	1.16	65
C2CD2	GPL96	0.784	0.997	0.98	421.5
C2CD2L	GPL96	0.0989	0.305	1.13	151.41
C2CD3	GPL96	0.0367	0.419	0.85	595
C2CD4A	GPL570	0.0802	0.398	0.82	47
C2CD4C	GPL570	0.0883	0.224	1.2	57
C2CD5	GPL96	0.575	1	0.95	1390.5
C2orf15	GPL570	0.643	0.999	0.95	50.5
C2orf16	GPL570	0.981	0.997	1	36
C2orf40	GPL570	0.103	0.169	1.19	233
C2orf42	GPL96	0.345	0.66	1.08	334
C2orf43	GPL96	0.283	0.335	1.1	106
C2orf44	GPL96	0.13	0.318	1.12	168
C2orf47	GPL96	0.126	0.493	1.14	1046
C2orf49	GPL96	0.397	0.984	1.07	283
C2orf54	GPL96	0.000482	0.000339	1.29	74
C2orf57	GPL570	0.199	0.114	1.17	5
C2orf61	GPL570	0.942	0.909	1.01	6
[truncated: 17,890 more rows]
