# Supplementary material for: Discovery and ranking of the most robust prognostic biomarkers in serous ovarian cancer
Source: GeroScience. 2023 Mar 1;45(3):1889–98. doi: 10.1007/s11357-023-00742-4 (PMC10400493; doi:10.1007/s11357-023-00742-4)
Supplement: Supplementary file 3 — Supplementary file3 (XLSX 916 KB) [file 11357_2023_742_MOESM3_ESM.xlsx]

## Sheet: Supplemental Table 2_OS
Gene_name	Platform	P-values	FDR	HR	Cutoff-values
A1BG	GPL570	0.0478	0.0965	1.25	76
A1BG-AS1	GPL570	0.664	0.931	1.06	11
A1CF	GPL570	0.326	0.348	0.89	14
A2M	GPL96	0.733	0.996	0.97	1849
A2M-AS1	GPL570	0.101	0.251	1.2	184
A2ML1	GPL570	0.767	0.991	0.96	19.5
A4GALT	GPL96	0.236	0.594	0.91	76
A4GNT	GPL96	0.345	0.98	0.92	21.5
AA06	GPL570	0.576	0.95	1.07	48
AAAS	GPL96	0.335	0.532	1.08	175
AACS	GPL96	0.197	0.742	1.11	709.06
AACSP1	GPL570	0.825	0.98	1.03	7
AADAC	GPL96	0.00699	0.0381	0.81	222
AADACL2	GPL570	0.0969	0.541	1.27	5
AADACP1	GPL570	0.432	0.683	0.91	17
AADAT	GPL570	0.0621	0.13	1.25	82
AAED1	GPL570	0.372	0.955	0.89	229
AAGAB	GPL96	0.118	0.532	0.87	19
AAK1	GPL570	0.0264	0.0584	1.29	955.12
AAMDC	GPL96	0.0087	0.148	1.25	556.86
AAMP	GPL96	0.411	0.991	0.93	688
AANAT	GPL96	0.943	0.903	0.99	4
AAR2	GPL96	0.077	0.17	1.17	485.62
AARS	GPL96	0.929	0.987	0.99	1094.5
AARS2	GPL570	0.73	0.937	0.96	58.5
AASDH	GPL570	0.313	0.565	1.14	306
AASDHPPT	GPL96	0.288	0.995	1.1	1307.5
AASS	GPL96	0.976	0.837	1	39
AATBC	GPL570	0.334	0.556	1.12	75
AATF	GPL96	0.0662	0.745	1.18	562.5
AATK	GPL96	0.796	0.999	1.02	61
ABAT	GPL96	0.503	0.999	1.06	245
ABCA1	GPL96	0.319	0.82	1.1	672
ABCA12	GPL96	0.595	0.811	0.95	11
ABCA13	GPL570	0.00318	0.00279	0.71	17
ABCA17P	GPL570	0.0431	0.24	1.26	125
ABCA2	GPL96	0.489	0.994	0.94	94
ABCA3	GPL96	0.374	0.728	1.08	118
ABCA4	GPL96	0.128	0.91	0.87	11
ABCA5	GPL96	0.0107	0.0548	0.81	261
ABCA6	GPL96	0.177	0.797	1.13	18
ABCA7	GPL96	0.299	0.877	0.92	89.76
ABCA8	GPL96	0.214	0.959	1.12	32.5
ABCA9	GPL570	0.971	0.983	1	41
ABCB1	GPL96	0.558	0.991	0.95	26
ABCB10	GPL570	0.195	0.628	1.19	422.5
ABCB11	GPL96	0.151	0.53	1.16	3
ABCB4	GPL96	0.772	0.969	1.03	8
ABCB5	GPL570	0.161	0.221	1.18	7
ABCB6	GPL96	0.541	0.865	0.95	172
ABCB7	GPL96	0.135	0.687	0.89	520.6
ABCB8	GPL570	0.0935	0.287	1.22	131
ABCB9	GPL96	0.062	0.233	0.85	53
ABCC1	GPL96	0.795	0.997	1.02	782
ABCC10	GPL96	0.093	0.156	0.87	608
ABCC11	GPL570	0.81	0.956	1.04	3
ABCC12	GPL570	0.633	0.997	1.07	5
ABCC13	GPL570	0.0279	0.151	1.29	37
ABCC2	GPL96	0.0404	0.571	1.24	4
ABCC3	GPL96	0.292	0.588	1.1	64
ABCC4	GPL96	0.429	0.807	0.94	618
ABCC5	GPL96	0.952	0.961	1.01	277
ABCC6	GPL96	0.967	0.974	1	8
ABCC6P1	GPL570	0.323	0.323	1.15	9
ABCC8	GPL96	0.391	0.999	1.09	6
ABCC9	GPL96	0.977	0.98	1	10
ABCD1	GPL96	0.0269	0.229	0.84	158.36
ABCD2	GPL96	0.0517	0.0379	1.18	5
ABCD3	GPL96	0.196	0.712	1.12	1123.5
ABCD4	GPL96	0.771	0.982	0.97	316
ABCE1	GPL96	0.873	0.999	1.01	598
ABCF1	GPL96	0.0992	0.568	0.88	1438.36
ABCF2	GPL96	0.776	0.999	0.98	26
ABCF3	GPL96	0.264	0.383	0.91	310
ABCG1	GPL96	0.804	0.901	0.98	258.5
ABCG2	GPL96	0.919	0.992	1.01	78
ABCG4	GPL96	0.243	0.872	0.9	30
ABCG5	GPL96	0.0191	0.396	0.8	4
ABCG8	GPL570	0.341	0.965	1.14	7
ABHD1	GPL570	0.0333	0.0999	1.35	44
ABHD10	GPL96	0.0193	0.197	1.21	1042.92
ABHD11	GPL96	0.559	0.995	1.05	1104.5
ABHD12	GPL570	0.0284	0.135	1.34	270
ABHD12B	GPL570	0.233	0.58	1.15	18
ABHD13	GPL570	0.0364	0.476	1.29	153.68
ABHD14A	GPL96	0.0362	0.137	0.83	343
ABHD14B	GPL570	0.91	0.992	0.99	411.5
ABHD15	GPL570	0.271	0.525	0.87	91
ABHD16A	GPL570	0.576	0.916	1.08	751.5
ABHD16B	GPL570	0.173	0.758	1.3	3
ABHD17B	GPL570	0.403	0.973	1.12	537
ABHD17C	GPL570	0.111	0.414	0.81	323
ABHD2	GPL570	0.269	0.536	0.87	360.5
ABHD3	GPL96	0.0987	0.307	1.15	271.8
ABHD4	GPL96	0.536	0.983	0.95	241
ABHD5	GPL96	0.129	0.768	0.87	135
ABHD6	GPL96	0.395	0.492	1.08	77
ABHD8	GPL96	0.0734	0.586	1.18	44.5
ABI1	GPL96	0.084	0.721	1.17	918.5
ABI2	GPL570	0.0197	0.177	1.36	939
ABI3	GPL570	0.233	0.733	1.14	200
ABI3BP	GPL570	0.767	0.999	1.04	123
ABL1	GPL96	0.464	0.972	1.07	520
ABL2	GPL570	0.0067	0.301	1.37	412
ABLIM1	GPL96	0.55	0.861	0.95	1530.62
ABLIM2	GPL570	0.000427	0.0259	1.7	52
ABLIM3	GPL96	0.939	0.931	0.99	18
ABO	GPL96	0.456	0.359	0.93	12
ABR	GPL96	0.981	0.982	1	283
ABRA	GPL570	0.0114	0.0493	1.42	14
ABRACL	GPL570	0.0169	0.164	1.39	890
ABT1	GPL96	0.00157	0.0102	0.76	293
ABTB1	GPL570	0.821	0.994	0.97	125.5
ABTB2	GPL96	0.748	0.908	0.97	90.62
ACAA1	GPL96	0.599	0.997	1.05	754
ACAA2	GPL96	0.00281	0.0394	1.31	486
ACACA	GPL96	0.000497	0.00709	1.37	459.24
ACACB	GPL96	0.0936	0.299	1.15	164.22
ACAD10	GPL96	0.903	0.991	0.99	112
ACAD8	GPL96	0.452	0.557	0.94	287.5
ACAD9	GPL570	6.48e-05	0.00152	1.58	1035
ACADL	GPL96	0.34	0.936	1.09	4.5
ACADM	GPL96	0.448	0.653	1.07	1299.5
ACADS	GPL96	0.248	0.622	0.9	90
ACADSB	GPL570	0.0896	0.362	1.23	179.04
ACADVL	GPL96	0.677	0.998	0.96	998.5
ACAN	GPL96	0.508	0.996	0.94	40
ACAP1	GPL96	0.364	0.998	0.92	20
ACAP2	GPL96	0.00313	0.0428	1.31	967.5
ACAP3	GPL570	0.066	0.0525	1.27	45
ACAT1	GPL96	0.00938	0.226	1.27	940
ACAT2	GPL96	0.707	1	1.03	301
ACBD3	GPL96	0.128	0.292	1.15	1582
ACBD4	GPL96	0.799	0.813	1.02	97
ACBD5	GPL570	0.712	0.993	1.05	780.5
ACBD6	GPL570	0.00408	0.097	1.4	785.72
ACD	GPL96	0.137	0.737	1.14	219.5
ACE	GPL570	0.137	0.955	0.83	43.5
ACE2	GPL96	0.0533	0.274	0.84	12
ACER1	GPL570	0.694	0.985	1.07	4
ACER3	GPL570	0.43	0.641	1.11	377
ACHE	GPL96	0.366	0.664	0.92	4
ACIN1	GPL96	0.489	0.6	0.94	278.68
ACKR1	GPL96	0.207	0.232	1.12	16
ACKR2	GPL96	0.876	0.996	0.99	33
ACKR3	GPL96	0.0118	0.2	1.24	1266.08
ACKR4	GPL96	0.0887	0.877	1.18	27
ACLY	GPL96	0.0046	0.0469	1.26	2352.7
ACMSD	GPL570	0.596	0.963	1.07	14
ACO1	GPL96	0.577	0.977	0.95	346
ACO2	GPL96	0.342	0.996	1.09	747.5
ACOT11	GPL96	0.428	0.652	1.07	69
ACOT12	GPL570	0.167	0.363	1.17	21
ACOT13	GPL96	0.00179	0.0246	0.78	670
ACOT4	GPL570	0.604	0.719	1.07	89
ACOT6	GPL570	0.427	0.305	1.12	4
ACOT7	GPL96	0.829	0.962	1.02	327
ACOT8	GPL96	0.686	0.866	1.03	306
ACOT9	GPL96	0.174	0.734	1.13	539.5
ACOX1	GPL570	0.358	0.486	1.12	418.08
ACOX2	GPL96	0.16	0.355	0.89	170
ACOX3	GPL96	0.0523	0.188	1.18	127
ACOXL	GPL570	0.565	0.992	0.93	44
ACP1	GPL96	0.617	0.997	0.96	1764.5
ACP2	GPL96	0.187	0.693	0.89	437
ACP5	GPL96	0.285	0.415	0.91	183
ACP6	GPL96	0.00121	0.00631	0.77	859
ACPP	GPL96	0.728	0.999	1.03	84.5
ACPT	GPL570	0.0118	0.0348	1.33	163
ACR	GPL96	0.0776	0.113	0.87	17
ACRBP	GPL570	0.456	0.778	1.1	99
ACRC	GPL570	0.326	0.602	0.89	119
ACRV1	GPL96	0.381	0.945	0.92	17.5
ACTA1	GPL96	0.00452	0.118	0.78	15
ACTA2	GPL96	0.00227	0.0301	1.3	8204.28
ACTA2-AS1	GPL570	0.118	0.132	1.2	49
ACTB	GPL96	0.156	0.991	0.89	23343
ACTC1	GPL96	0.614	0.974	0.96	53
ACTG1	GPL96	0.0286	0.0925	0.84	20384.8
ACTG1P17	GPL570	0.525	0.995	0.92	48.5
ACTG2	GPL96	0.636	0.954	1.04	107
ACTL10	GPL570	0.761	0.997	0.96	76
ACTL6A	GPL96	0.0684	0.352	1.18	1138
ACTL6B	GPL96	0.0386	0.689	1.25	3
ACTL7A	GPL96	0.0977	0.214	1.15	6
ACTL7B	GPL96	0.196	0.954	1.15	4
ACTL8	GPL96	0.257	0.44	1.1	11
ACTL9	GPL570	0.199	0.438	0.86	15
ACTN1	GPL96	0.15	0.255	1.12	3363.34
ACTN2	GPL96	0.0876	0.604	1.17	5
ACTN3	GPL96	0.524	0.969	1.06	23
ACTN4	GPL96	0.0603	0.28	1.16	1945.3
ACTR10	GPL96	0.00666	0.0203	1.25	2333.82
ACTR1A	GPL96	0.18	0.723	1.13	386.5
ACTR1B	GPL96	0.371	0.714	0.93	694.5
ACTR2	GPL96	0.484	0.986	1.07	2830
ACTR3	GPL570	0.421	0.904	1.11	229.5
ACTR3B	GPL96	0.35	0.523	0.92	229.8
ACTR3C	GPL570	0.214	0.325	1.16	156
ACTR5	GPL96	0.0946	0.125	1.16	159
ACTR6	GPL96	0.222	0.364	1.12	645
ACTR8	GPL96	0.307	0.899	1.1	148
ACTRT2	GPL570	0.265	0.0861	1.15	6
ACTRT3	GPL570	0.607	0.718	1.07	104
ACVR1	GPL96	0.176	0.354	1.11	1080.58
ACVR1B	GPL96	0.57	0.975	1.05	937.5
ACVR1C	GPL570	0.167	0.974	1.2	33.5
ACVR2A	GPL570	0.472	0.923	1.1	258
ACVR2B	GPL570	0.619	0.861	1.06	460
ACVR2B-AS1	GPL96	0.774	0.98	0.97	55.5
ACVRL1	GPL570	0.451	1	1.1	45
ACY3	GPL570	0.508	0.792	1.08	77
ACYP1	GPL96	0.501	0.976	0.94	267
ACYP2	GPL96	0.138	0.717	0.89	352
ACSBG1	GPL96	0.0244	0.317	0.82	42
ACSBG2	GPL96	0.892	0.958	1.01	13
ACCS	GPL570	0.0981	0.45	0.81	198
ACSF2	GPL96	0.228	0.46	1.11	251
ACSF3	GPL570	0.113	0.243	1.2	35
ACSL1	GPL96	0.0476	0.129	1.19	508.8
ACSL3	GPL96	0.895	0.922	0.99	546
ACSL4	GPL96	0.258	0.382	1.1	234
ACSL5	GPL96	0.158	0.828	0.89	531
ACSL6	GPL570	0.658	0.994	1.06	6
ACSM1	GPL96	0.508	0.478	0.95	9
ACSM2A	GPL570	0.382	0.112	1.12	3
ACSM2B	GPL570	0.442	0.963	0.9	5
ACSM3	GPL96	0.00153	0.00527	0.78	101
ACSM5	GPL96	0.207	0.967	1.13	8
ACSS1	GPL570	0.0227	0.165	1.3	331.52
ACSS2	GPL570	0.00919	0.0214	1.37	439.14
ACSS3	GPL570	0.718	0.991	1.05	179
ADA	GPL96	0.154	0.498	1.12	281.76
ADAD1	GPL570	0.0702	0.165	1.25	62.92
ADAD2	GPL570	0.797	0.904	0.96	20
ADAL	GPL570	0.617	0.931	1.07	70.5
ADAM10	GPL96	0.0833	0.251	1.17	2645.56
ADAM11	GPL570	0.152	0.52	1.21	24
ADAM12	GPL96	0.343	0.765	0.93	25
ADAM15	GPL570	0.214	0.702	1.15	497
ADAM17	GPL96	0.686	0.993	0.96	463
ADAM18	GPL570	0.14	0.138	1.18	13
ADAM19	GPL96	0.781	0.96	0.98	24
ADAM1A	GPL570	0.262	0.942	1.16	180.5
ADAM2	GPL96	0.92	0.997	0.99	5
ADAM20	GPL96	0.347	0.824	0.93	46
ADAM21	GPL570	0.00628	0.0396	1.37	42
ADAM22	GPL96	0.816	0.999	0.98	15
ADAM23	GPL96	0.162	0.243	0.9	22
ADAM28	GPL96	0.0109	0.0461	0.82	345.24
ADAM29	GPL96	0.732	0.987	0.97	7
ADAM30	GPL570	0.242	0.678	1.14	10
ADAM32	GPL570	0.42	0.996	1.12	47.5
ADAM33	GPL570	0.27	0.604	1.15	10.5
ADAM3A	GPL96	0.999	0.971	1	6
ADAM5	GPL96	0.389	0.873	0.94	40
ADAM6	GPL570	0.619	0.996	0.94	17
ADAM7	GPL570	0.0762	0.431	1.3	5
ADAM8	GPL96	0.684	0.999	0.96	77
ADAM9	GPL96	0.0235	0.0658	1.19	1791
ADAMDEC1	GPL96	0.00106	0.0086	0.76	95
ADAMTS1	GPL96	0.36	0.692	1.09	804.24
ADAMTS10	GPL570	0.415	0.863	1.1	9
ADAMTS12	GPL96	0.271	0.972	0.9	29
ADAMTS13	GPL570	0.142	0.512	1.19	75.92
ADAMTS14	GPL570	0.00594	0.0401	1.47	59
ADAMTS15	GPL570	0.0519	0.274	1.25	338.76
ADAMTS16	GPL570	0.0575	0.127	1.28	8
ADAMTS17	GPL570	0.224	0.356	1.17	67
ADAMTS18	GPL570	0.0769	0.876	1.27	40.5
ADAMTS19	GPL570	0.462	0.91	0.9	3
ADAMTS2	GPL570	0.0548	0.0966	1.24	130
ADAMTS20	GPL570	0.991	0.977	1	4
ADAMTS3	GPL96	0.32	0.711	1.1	51
ADAMTS5	GPL570	0.00187	0.00451	1.5	118
ADAMTS6	GPL570	0.0223	0.109	1.33	45
ADAMTS7	GPL570	0.454	0.969	0.9	7
ADAMTS8	GPL570	0.942	0.69	1.01	15
ADAMTS9	GPL570	0.0916	0.486	1.24	112.5
ADAMTS9-AS1	GPL570	0.478	0.943	0.91	4
ADAMTS9-AS2	GPL570	0.227	0.12	0.86	11
ADAMTSL1	GPL570	0.744	0.533	1.05	4
ADAMTSL2	GPL96	0.119	0.781	1.19	4
ADAMTSL3	GPL96	0.352	0.967	0.92	61
ADAMTSL4	GPL570	0.442	0.7	1.09	109
ADAMTSL5	GPL570	0.188	0.308	1.21	12
ADAP1	GPL96	0.203	0.384	0.9	340
ADAP2	GPL570	0.571	0.995	0.93	141
ADAR	GPL96	0.831	0.997	1.02	4549.5
ADARB1	GPL96	0.00188	0.0156	1.31	193.98
ADARB2	GPL96	0.359	0.388	0.92	7
ADARB2-AS1	GPL570	0.058	0.227	1.31	67.5
ADAT1	GPL96	0.299	0.366	0.91	181
ADAT2	GPL570	0.717	0.911	0.95	59
ADAT3	GPL570	0.478	0.976	0.91	192.5
ADCK1	GPL570	0.0587	0.13	1.3	164.5
ADCK2	GPL96	0.461	0.52	0.94	120
ADCK3	GPL96	0.561	0.823	0.95	625
ADCK4	GPL570	0.003	0.0112	1.4	220
ADCK5	GPL570	0.0546	0.268	1.31	56.5
ADCY1	GPL96	0.91	0.967	1.01	38.5
ADCY10	GPL96	0.588	0.928	1.04	28
ADCY10P1	GPL570	0.555	0.998	1.08	71
ADCY2	GPL96	0.629	0.977	1.05	5
ADCY3	GPL96	0.25	0.832	1.11	163
ADCY4	GPL570	0.345	0.612	1.14	59
ADCY5	GPL570	0.307	0.553	0.87	33.5
ADCY6	GPL96	0.658	0.989	0.96	118.5
ADCY7	GPL96	0.176	0.401	1.11	323
ADCY8	GPL96	0.254	0.98	1.11	7
ADCY9	GPL96	0.119	0.732	1.13	384
ADCYAP1	GPL570	0.852	0.894	1.03	4
ADCYAP1R1	GPL570	0.776	0.957	0.96	69
ADD1	GPL96	0.0257	0.267	1.2	1476
ADD2	GPL96	0.199	0.642	1.11	145
ADD3	GPL96	0.0127	0.0722	1.25	3323.5
ADD3-AS1	GPL96	0.808	0.709	1.02	12
ADGB	GPL96	0.586	0.409	0.95	7
ADGRA1	GPL570	0.519	0.936	1.09	6
ADGRA2	GPL96	0.0216	0.111	1.24	109
ADGRA3	GPL570	0.92	0.997	1.01	120
ADGRB1	GPL96	0.137	0.34	0.89	21
ADGRB2	GPL96	0.792	0.987	1.02	32.5
ADGRB3	GPL96	0.286	0.372	1.09	18
ADGRD1	GPL570	0.00543	0.159	1.41	73.28
ADGRE1	GPL96	0.893	0.991	1.01	29
ADGRE2	GPL96	0.313	0.953	1.1	44
ADGRE3	GPL96	0.702	0.955	0.97	6
ADGRE5	GPL96	0.000764	0.0142	0.73	465
ADGRF1	GPL570	0.314	0.926	1.15	7
ADGRF2	GPL570	0.567	0.996	1.09	5
ADGRF3	GPL570	0.616	0.87	1.07	7
ADGRF4	GPL570	0.239	0.913	0.86	15
ADGRF5	GPL96	0.0636	0.378	1.16	390.24
ADGRG1	GPL96	0.112	0.693	1.13	1980
ADGRG2	GPL96	0.315	0.524	0.92	258.62
ADGRG3	GPL570	0.143	0.99	0.82	9
ADGRG4	GPL570	0.885	0.654	0.98	5
ADGRG5	GPL570	0.152	0.229	0.85	17
ADGRG6	GPL96	0.984	0.969	1	101
ADGRG7	GPL570	0.00224	0.0308	1.41	28
ADGRL1	GPL96	0.848	0.953	1.02	345
ADGRL2	GPL96	0.0701	0.186	1.18	434
ADGRL3	GPL96	5.53e-05	0.00047	1.38	47.9
ADGRL4	GPL96	0.00951	0.0337	1.23	208
ADGRV1	GPL570	0.888	0.856	0.98	21
ADH1A	GPL96	0.0873	0.679	0.86	11
ADH1B	GPL96	0.000985	0.00166	1.3	30
ADH1C	GPL96	0.042	0.133	1.21	8
ADH4	GPL570	0.173	0.512	1.17	14
ADH5	GPL96	0.841	0.997	1.02	754.5
ADH6	GPL96	0.457	0.863	0.93	7
ADH7	GPL96	0.176	0.299	1.13	17
ADHFE1	GPL570	0.0869	0.392	1.26	148
ADI1	GPL96	0.937	0.997	1.01	1727
ADIG	GPL570	0.136	0.698	1.23	14
ADIPOQ	GPL96	0.000919	0.0125	1.37	23
ADIPOR1	GPL96	0.778	0.932	0.98	1131
ADIPOR2	GPL96	0.0932	0.153	1.16	800
ADIRF	GPL96	0.361	0.925	0.92	188
ADK	GPL96	0.0388	0.355	1.18	203
ADM	GPL96	0.919	0.995	1.01	439.5
ADM2	GPL96	0.528	1	1.06	12
ADM5	GPL570	0.0433	0.234	0.79	33
ADNP	GPL570	0.089	0.17	1.22	938
ADNP2	GPL96	0.593	0.974	0.95	352
ADO	GPL96	0.319	0.705	1.09	486
ADORA1	GPL96	0.141	0.832	1.15	53
ADORA2A-AS1	GPL570	0.126	0.737	1.24	8
ADORA2B	GPL96	0.204	0.266	0.9	64
ADORA3	GPL570	0.132	0.384	1.19	100
ADPGK	GPL96	0.0437	0.0597	0.85	886.74
ADPRH	GPL570	0.431	0.936	1.11	60
ADPRHL1	GPL570	0.773	0.882	1.04	66
ADPRHL2	GPL570	0.328	0.866	1.12	1072.34
ADPRM	GPL570	0.00313	0.00635	0.71	37
ADRA1A	GPL96	0.953	0.977	0.99	4
ADRA1B	GPL96	0.29	0.565	0.91	8
ADRA1D	GPL96	0.692	0.999	0.97	6
ADRA2A	GPL96	0.0151	0.0443	1.21	108
ADRA2B	GPL96	0.219	0.839	1.12	16
ADRA2C	GPL96	0.756	0.976	0.97	138
ADRB1	GPL570	0.355	0.366	1.11	27
ADRB2	GPL96	0.483	0.999	0.94	32
ADRB3	GPL96	0.732	0.689	1.03	15
ADRBK1	GPL96	0.129	0.228	0.89	89.16
ADRBK2	GPL570	0.742	0.952	0.96	233.5
ADRM1	GPL96	0.82	0.995	0.98	932
ADSL	GPL96	0.751	0.987	0.97	950
ADSS	GPL96	0.764	1	0.97	1004
ADSSL1	GPL570	0.157	0.956	0.84	141
ADTRP	GPL570	0.821	0.786	1.03	49
AEBP1	GPL96	0.0029	0.0147	1.26	1550.6
AEBP2	GPL570	0.27	0.3	1.15	32
AEN	GPL96	0.126	0.972	1.16	68
AES	GPL96	0.0608	0.571	0.86	815.04
AFAP1	GPL96	0.171	0.251	1.13	59.5
AFAP1-AS1	GPL570	0.472	0.523	0.91	58
AFAP1L1	GPL570	0.249	0.853	1.17	71
AFAP1L2	GPL570	0.782	0.988	1.04	111
AFF1	GPL96	0.304	0.937	1.1	1129.5
AFF2	GPL96	0.571	0.817	1.05	41.5
AFF3	GPL570	0.392	0.93	1.13	9
AFF4	GPL570	0.0737	0.29	1.27	1185
AFG3L1P	GPL570	0.54	0.927	0.93	249.5
AFG3L2	GPL570	0.774	0.954	1.04	2468
AFM	GPL96	0.147	0.207	1.13	7
AFMID	GPL570	0.139	0.31	0.84	25
AFP	GPL96	0.253	0.384	0.9	9
AFTPH	GPL570	0.0257	0.0423	1.3	818.48
AGA	GPL96	0.686	0.986	1.04	188
AGAP1	GPL570	0.571	0.754	1.07	111
AGAP11	GPL570	0.823	0.995	1.03	8.5
AGAP2	GPL570	0.175	0.806	1.4	3
AGAP2-AS1	GPL570	0.869	0.968	1.02	20
AGAP3	GPL570	0.621	1	0.94	621
AGBL2	GPL96	0.679	0.701	0.96	44
AGBL3	GPL570	0.206	0.982	1.2	5
AGBL5	GPL96	0.961	0.998	1	349.5
AGER	GPL96	0.695	0.594	0.96	6
AGFG1	GPL570	0.468	0.99	1.1	325
AGFG2	GPL96	0.198	0.348	0.89	134.5
AGGF1	GPL570	1.93e-05	0.000606	1.67	841.28
AGK	GPL96	0.82	0.98	1.02	375
AGL	GPL96	0.754	0.988	1.03	767
AGMAT	GPL96	0.852	0.978	0.98	129
AGO1	GPL570	0.0356	0.0827	1.29	279.4
AGO2	GPL570	0.448	0.957	1.1	726
AGO3	GPL96	0.536	0.841	1.06	312
AGO4	GPL570	0.52	0.671	1.08	545
AGPAT1	GPL96	0.297	0.778	0.91	519
AGPAT2	GPL96	0.0587	0.44	0.86	673.02
AGPAT3	GPL570	0.127	0.37	0.82	285
AGPAT4	GPL570	0.571	0.966	1.08	76
AGPAT4-IT1	GPL570	0.256	0.24	1.14	112
AGPAT5	GPL570	0.708	0.995	0.95	108
AGPAT6	GPL570	0.172	0.695	1.17	122
AGPAT9	GPL570	0.0879	0.382	1.26	51
AGPS	GPL570	0.0099	0.0922	1.41	226
AGR2	GPL570	0.00521	0.0115	0.71	35
AGR3	GPL570	0.229	0.378	0.87	185
AGRN	GPL96	0.241	0.974	1.11	730.5
AGRP	GPL96	0.879	0.987	1.01	9
AGT	GPL96	0.177	0.647	1.13	58
AGTPBP1	GPL96	0.0171	0.435	1.22	595.26
AGTR1	GPL96	0.0163	0.0359	1.22	59
AGTR2	GPL96	0.201	0.827	0.9	44
AGTRAP	GPL570	0.383	0.96	1.12	416.5
AGXT	GPL96	0.525	0.946	0.94	5
AGXT2	GPL570	0.358	0.379	1.12	13
AHCY	GPL96	0.373	0.486	1.08	2379.58
AHCYL1	GPL96	0.0914	0.424	0.88	1838.28
AHCYL2	GPL96	0.628	0.908	1.04	202
AHDC1	GPL96	0.00156	0.00738	1.28	271
AHI1	GPL96	0.272	0.979	1.11	280
AHNAK	GPL96	0.106	0.545	1.16	2644.2
AHNAK2	GPL96	0.381	0.491	1.07	627
AHR	GPL96	0.498	0.992	0.94	835
AHRR	GPL570	0.00114	0.00555	1.46	172
AHSA1	GPL96	0.321	0.695	1.08	2227.74
AHSA2	GPL570	0.533	0.833	0.92	78
AHSG	GPL96	0.177	0.188	0.9	15
AHSP	GPL96	0.536	0.935	0.94	16
AICDA	GPL96	0.116	0.974	0.87	4
AIDA	GPL570	0.114	0.343	1.24	3136
AIF1	GPL96	0.591	0.994	1.05	159
AIF1L	GPL570	0.0137	0.0304	1.35	897.6
AIFM1	GPL96	0.000838	0.00447	0.75	839.62
AIFM2	GPL570	0.286	0.755	1.13	180
AIFM3	GPL570	0.196	0.556	1.16	75
AIG1	GPL570	0.483	0.972	1.1	605
AIM1	GPL96	0.0639	0.289	0.85	345
AIM1L	GPL96	0.0169	0.116	1.21	50
AIM2	GPL96	0.15	0.447	0.89	132
AIMP1	GPL570	0.792	0.927	1.04	196
AIMP2	GPL96	0.00205	0.013	1.28	1854
AIP	GPL96	0.827	0.993	0.98	633
AIPL1	GPL570	0.00525	0.00657	1.43	9
AIRE	GPL96	0.886	0.961	1.01	18
AJAP1	GPL96	0.247	0.394	1.1	4
AJUBA	GPL570	0.717	0.968	0.95	130.5
AK1	GPL96	0.904	0.993	0.99	455.5
AK2	GPL96	0.428	0.811	0.94	153
AK3	GPL570	0.0119	0.148	0.72	4974.68
AK4	GPL570	0.418	0.992	0.9	838
AK5	GPL96	0.0888	0.681	1.17	11
AK6	GPL96	0.038	0.485	1.2	1273.32
AK7	GPL570	0.251	0.354	0.86	28
AK8	GPL570	0.166	0.247	0.85	52
AK9	GPL570	0.541	0.982	0.92	12
AKAP1	GPL96	0.0599	0.162	0.85	649.5
AKAP10	GPL96	0.571	0.949	1.05	250.5
AKAP11	GPL96	0.581	0.965	1.05	667.5
AKAP12	GPL570	0.0136	0.104	1.36	1084
AKAP13	GPL570	0.513	0.939	0.92	265.5
AKAP14	GPL570	0.0324	0.08	0.77	7
AKAP17A	GPL96	0.0186	0.143	0.83	963
AKAP3	GPL96	0.973	0.997	1	9
AKAP4	GPL96	0.161	0.389	1.12	23.52
AKAP5	GPL570	0.379	0.698	0.89	17
AKAP6	GPL96	0.911	0.985	1.01	32
AKAP7	GPL96	0.0689	0.478	1.16	326
AKAP8	GPL96	0.926	0.973	1.01	326
AKAP8L	GPL96	0.193	0.311	1.12	288
AKAP9	GPL96	0.976	0.985	1	754
AKIP1	GPL570	0.436	0.795	1.11	367.5
AKIRIN1	GPL570	0.0155	0.0324	1.35	679.48
AKIRIN2	GPL570	0.254	0.387	1.15	488.1
AKNA	GPL570	0.233	0.453	0.87	199.12
AKNAD1	GPL570	0.65	0.246	1.08	2
AKR1A1	GPL96	0.085	0.955	0.86	2138.5
AKR1B1	GPL96	0.0888	0.117	1.16	1433
AKR1B10	GPL96	0.513	0.601	1.06	36
AKR1C2	GPL570	0.0836	0.907	1.23	37
AKR1C3	GPL96	0.0688	0.368	1.16	537.78
AKR1C4	GPL96	0.137	0.207	1.12	23
AKR1C6P	GPL570	0.126	0.271	1.23	30.5
AKR1D1	GPL96	0.0745	0.51	0.85	13
AKR1E2	GPL570	0.398	0.843	1.12	18
AKR7A2	GPL96	0.000441	0.00565	1.32	1734.6
AKT1	GPL96	0.197	0.642	0.89	435.5
AKT1S1	GPL570	0.886	0.991	0.98	153.5
AKT2	GPL570	0.0846	0.593	1.23	444
AKT3	GPL96	0.021	0.145	1.2	213.46
AKTIP	GPL96	0.0691	0.084	1.18	317
ALAD	GPL96	0.0396	0.102	1.19	325
ALAS1	GPL96	0.0182	0.154	1.22	752.96
ALAS2	GPL96	0.124	0.109	0.89	8
ALB	GPL96	0.552	0.989	0.95	20.5
ALCAM	GPL96	0.209	0.671	0.89	1356
ALDH16A1	GPL570	0.996	0.99	1	130
ALDH18A1	GPL570	0.531	0.981	1.08	1288.5
ALDH1A1	GPL96	0.203	0.995	1.12	128
ALDH1A2	GPL96	4.91e-06	0.000251	1.44	84.52
ALDH1A3	GPL96	0.00246	0.00884	1.27	297.42
ALDH1B1	GPL96	0.551	0.94	0.95	80
ALDH1L1	GPL96	0.655	0.916	0.96	57
ALDH1L1-AS2	GPL570	0.849	0.591	1.03	37
ALDH1L2	GPL570	0.0857	0.119	1.26	46
ALDH2	GPL96	0.0334	0.279	1.22	1259
ALDH3A1	GPL96	0.841	0.882	1.02	34
ALDH3A2	GPL96	0.185	0.347	1.12	657
ALDH3B1	GPL96	0.00552	0.0563	0.79	345.26
ALDH3B2	GPL96	0.256	0.483	0.9	186
ALDH4A1	GPL96	0.0994	0.596	1.17	38
ALDH5A1	GPL96	3.37e-06	6.42e-05	0.7	949.76
ALDH6A1	GPL96	0.626	0.992	1.04	593.5
ALDH7A1	GPL96	0.731	0.983	1.03	63
ALDH8A1	GPL96	0.213	0.408	0.91	53
ALDH9A1	GPL96	0.222	0.393	0.9	1954.48
ALDOA	GPL96	0.0206	0.302	0.82	9213.5
ALDOB	GPL96	0.247	0.999	1.14	2
ALDOC	GPL96	0.87	0.957	1.01	179.5
ALG1	GPL570	0.677	0.985	0.95	78
ALG10	GPL570	0.32	0.815	0.88	54
ALG10B	GPL570	0.586	1	1.07	175
ALG12	GPL96	0.349	0.989	1.09	40
ALG13	GPL96	0.0897	0.175	0.88	461
ALG14	GPL570	0.867	0.997	1.02	368.5
ALG2	GPL570	0.506	0.832	0.92	880
ALG3	GPL96	0.94	0.954	1.01	535
ALG5	GPL96	0.134	0.52	1.15	1429.5
ALG6	GPL96	0.421	0.795	0.93	613.5
ALG8	GPL96	0.0878	0.308	0.87	1986
ALG9	GPL570	0.0745	0.176	1.23	211
ALK	GPL96	0.0315	0.277	1.21	68.74
ALKBH1	GPL570	0.117	0.168	1.21	68
ALKBH2	GPL570	0.677	0.913	0.95	370.72
ALKBH3	GPL570	0.183	0.256	0.85	323
ALKBH3-AS1	GPL570	0.405	0.382	1.12	7
ALKBH4	GPL96	0.0603	0.951	1.19	99.5
ALKBH5	GPL570	0.00182	0.0218	1.44	1555.36
ALKBH6	GPL570	0.0153	0.0651	1.35	424.04
ALKBH7	GPL570	0.176	0.607	0.86	631
ALKBH8	GPL570	0.433	0.955	0.9	74
ALLC	GPL96	0.287	1	0.91	12
ALMS1	GPL96	0.182	0.316	1.13	282.5
ALMS1-IT1	GPL570	0.0736	0.103	1.22	88
ALMS1P	GPL570	0.241	0.983	1.17	43
ALOX12	GPL96	0.0514	0.11	1.2	36
ALOX12-AS1	GPL570	0.344	0.982	0.88	8
ALOX12B	GPL96	0.156	0.584	0.89	14
ALOX12P2	GPL96	0.0465	0.112	0.84	41
ALOX15	GPL96	0.213	0.529	0.91	10
ALOX15B	GPL96	0.662	0.968	1.04	33
ALOX5	GPL96	0.0782	0.443	0.86	1089.7
ALOX5AP	GPL96	0.203	0.485	0.9	334
ALOXE3	GPL96	0.518	0.986	1.07	4
ALPI	GPL96	0.183	0.342	1.17	3
ALPK1	GPL570	0.187	0.86	0.85	305
ALPK2	GPL570	2.25e-07	1.27e-06	1.8	131
ALPK3	GPL570	0.107	0.387	1.24	53.5
ALPL	GPL96	0.644	0.987	1.04	104
ALPP	GPL96	0.452	0.0945	0.94	5
ALPPL2	GPL96	0.0756	0.303	0.87	49
ALS2	GPL570	0.468	0.837	1.09	489.16
ALS2CL	GPL570	0.274	0.674	0.87	267.82
ALS2CR11	GPL570	0.352	0.396	1.13	25
ALS2CR12	GPL570	0.587	0.987	1.08	13
ALX1	GPL96	0.113	0.285	1.16	7
ALX3	GPL96	0.306	0.323	0.92	13
ALX4	GPL96	0.77	0.986	1.03	16
ALYREF	GPL570	0.727	0.908	0.96	385.38
AMBN	GPL96	0.183	0.423	0.88	8
AMBP	GPL96	0.747	0.963	1.03	5
AMBRA1	GPL96	0.738	0.959	0.97	164
AMD1	GPL96	0.696	0.964	1.04	688.5
AMDHD1	GPL570	0.388	0.991	0.89	13
AMDHD2	GPL96	0.527	0.741	1.06	64
AMELX	GPL96	0.452	0.877	0.93	10
AMELY	GPL96	0.654	0.995	0.96	9
AMER1	GPL570	0.578	0.693	1.08	14
AMER2	GPL570	0.257	0.846	1.18	4
AMER3	GPL570	0.926	0.924	1.01	6
AMFR	GPL96	0.0533	0.0996	0.86	188
AMH	GPL96	0.843	0.989	1.02	15
AMHR2	GPL96	0.41	0.622	1.08	5
AMICA1	GPL570	0.0167	0.0855	0.75	110
AMIGO2	GPL96	0.683	0.995	0.96	383.5
AMIGO3	GPL570	0.215	0.278	0.87	14
AMMECR1	GPL570	0.276	0.988	0.86	376
AMMECR1L	GPL570	0.00156	0.00624	1.43	965
AMN	GPL570	0.0223	0.0903	1.29	29
AMN1	GPL570	0.478	0.769	1.1	242
AMOT	GPL96	0.844	0.997	0.98	27.5
AMOTL1	GPL570	0.0612	0.235	0.79	45
AMOTL2	GPL96	0.0577	0.13	1.19	1085
AMPD1	GPL96	0.49	0.964	0.94	12
AMPD2	GPL96	0.723	0.985	1.03	396
AMPD3	GPL96	0.0739	0.912	0.85	233.5
AMPH	GPL96	0.0417	0.236	1.2	52.5
AMT	GPL96	0.826	0.982	0.98	197
AMY2B	GPL570	0.342	0.946	0.89	875
AMZ1	GPL570	0.785	0.991	0.96	16
AMZ2	GPL96	0.107	0.997	0.87	1513
AMZ2P1	GPL570	0.556	0.988	0.93	219
ANAPC1	GPL570	0.0536	0.0819	1.3	370
ANAPC10	GPL570	0.955	0.898	0.99	99
ANAPC11	GPL570	0.694	0.986	0.95	2311
ANAPC13	GPL96	0.97	0.989	1	2824.5
ANAPC15	GPL96	0.0256	0.161	0.83	514.68
ANAPC16	GPL570	0.165	0.747	1.2	925
ANAPC2	GPL96	0.0444	0.373	0.84	152.5
ANAPC4	GPL570	0.526	0.975	1.08	858
ANAPC5	GPL96	0.00822	0.114	0.8	2510.5
ANAPC7	GPL570	0.319	0.617	1.13	778
ANG	GPL96	0.304	0.987	1.1	93
ANGEL1	GPL96	0.567	0.693	1.05	231.5
ANGEL2	GPL96	0.0124	0.056	1.21	858.94
ANGPT1	GPL96	0.000428	0.00656	1.33	127
ANGPT2	GPL570	0.0138	0.0944	0.72	52
ANGPT4	GPL96	0.269	0.767	1.11	10
ANGPTL1	GPL570	0.576	0.65	1.07	7
ANGPTL2	GPL96	0.0556	0.182	1.16	303
ANGPTL3	GPL570	0.0547	0.455	0.78	8
ANGPTL4	GPL96	0.235	0.445	1.12	45
ANGPTL6	GPL570	0.154	0.745	0.84	36
ANGPTL7	GPL96	0.283	0.223	0.91	8
ANHX	GPL570	0.0532	0.223	1.34	4
ANK1	GPL96	0.626	0.712	1.05	6
ANK2	GPL96	0.696	0.968	1.04	99.5
ANK3	GPL570	0.222	0.7	1.15	50
ANKAR	GPL570	0.0264	0.0543	1.34	26
ANKDD1A	GPL570	0.288	0.583	1.13	184
ANKEF1	GPL96	0.189	0.745	0.89	147
ANKFN1	GPL570	0.71	0.985	0.95	5
ANKFY1	GPL570	0.954	0.99	0.99	838
ANKH	GPL96	0.244	0.804	1.11	56
ANKHD1	GPL96	0.187	1	1.12	1035.5
ANKIB1	GPL570	0.153	0.947	1.21	1009.5
ANKLE1	GPL570	0.688	0.997	1.06	10
ANKLE2	GPL96	0.0013	0.0106	1.29	536
ANKMY1	GPL96	0.115	0.303	0.88	42
ANKMY2	GPL96	0.0507	0.525	1.19	674.5
ANKRA2	GPL96	0.606	0.968	0.96	418
ANKRD1	GPL96	0.0355	0.17	1.18	28
ANKRD10	GPL570	0.0729	0.163	1.23	832.36
ANKRD11	GPL570	0.0811	0.216	1.26	550.5
ANKRD12	GPL96	0.0366	0.207	1.18	296
ANKRD13A	GPL570	0.174	0.384	1.18	1313
ANKRD13B	GPL570	0.0133	0.0345	1.36	93.48
ANKRD13C	GPL570	0.216	0.355	0.86	200.4
ANKRD13D	GPL570	0.233	0.657	0.86	101
ANKRD16	GPL570	0.954	0.999	0.99	23
ANKRD17	GPL96	0.245	0.964	0.9	713
ANKRD18A	GPL570	0.968	0.968	1.01	27
ANKRD19P	GPL570	0.0528	0.87	1.34	6
ANKRD2	GPL96	0.621	0.954	0.96	17
ANKRD20A9P	GPL570	0.56	0.636	0.93	19
ANKRD22	GPL570	0.0855	0.244	1.22	139
ANKRD23	GPL570	0.581	0.805	1.08	18
ANKRD24	GPL570	0.199	0.977	0.85	8
ANKRD26	GPL96	0.621	0.867	1.05	51.5
ANKRD26P3	GPL570	0.0676	0.22	1.27	22
ANKRD27	GPL96	0.000171	0.000925	1.34	1387.72
ANKRD28	GPL96	0.324	0.523	0.92	418.74
ANKRD29	GPL570	0.433	0.819	1.11	51.5
ANKRD30A	GPL570	0.851	0.951	1.03	4
ANKRD30B	GPL570	0.299	0.25	0.88	4
ANKRD30BP3	GPL570	0.304	0.167	1.15	7
ANKRD31	GPL570	0.407	0.744	1.1	5
ANKRD32	GPL570	0.372	0.6	1.12	182
ANKRD33	GPL570	0.0647	0.117	1.24	32
ANKRD33B	GPL570	0.452	0.921	1.1	134.04
ANKRD34A	GPL570	0.13	0.149	1.22	9
ANKRD34C	GPL96	0.984	0.955	1	6
ANKRD35	GPL570	0.0918	0.261	1.26	40
ANKRD36	GPL96	0.791	0.999	1.02	141
ANKRD36BP2	GPL570	0.463	0.869	0.91	23
ANKRD36C	GPL96	0.495	0.854	0.95	554.2
ANKRD37	GPL570	0.315	0.731	0.89	422.68
ANKRD39	GPL570	0.312	0.566	1.14	170.72
ANKRD40	GPL570	0.0746	0.237	1.26	449.6
ANKRD44	GPL570	0.736	0.884	1.04	165.5
ANKRD44-IT1	GPL570	0.0342	0.119	0.77	11
ANKRD45	GPL570	0.959	0.988	1.01	47
ANKRD46	GPL96	0.00663	0.058	1.29	527.5
ANKRD49	GPL96	0.13	0.999	1.15	715
ANKRD50	GPL570	0.127	0.192	1.22	146
ANKRD52	GPL570	0.256	0.849	1.14	183.22
ANKRD53	GPL570	0.00712	0.0322	1.36	110
ANKRD54	GPL570	0.294	0.569	0.87	222
ANKRD55	GPL96	0.684	0.959	1.04	19
ANKRD6	GPL96	0.0643	0.655	0.85	497
ANKRD60	GPL570	0.646	0.701	1.06	5
ANKRD65	GPL570	0.711	0.883	0.95	223.72
ANKRD7	GPL96	0.0887	0.648	1.17	19
ANKRD9	GPL570	0.0822	0.214	1.24	321
ANKS1A	GPL96	0.187	0.27	0.89	636
ANKS1B	GPL570	0.4	0.876	0.9	8
ANKS3	GPL570	0.753	0.989	1.04	114
ANKS4B	GPL570	0.187	0.161	1.24	5
ANKS6	GPL570	0.0572	0.268	1.25	339.58
ANKUB1	GPL570	0.387	0.748	1.13	25
ANKZF1	GPL96	0.933	0.976	0.99	206.5
ANLN	GPL570	0.0504	0.0906	1.28	514.04
ANO1	GPL96	0.2	0.817	0.9	215
ANO10	GPL96	0.0205	0.113	1.2	321
ANO2	GPL96	0.816	0.635	1.02	39
ANO3	GPL96	0.158	0.716	1.14	5
ANO4	GPL570	0.632	0.992	1.07	29
ANO5	GPL570	0.736	0.996	0.96	15.5
ANO6	GPL570	0.637	0.981	1.06	1144
ANO7	GPL570	0.0235	0.15	1.35	32
ANO8	GPL570	0.648	1	1.06	133.5
ANO9	GPL570	0.7	0.983	0.95	146
ANP32A	GPL96	0.0247	0.0936	1.23	533.5
ANP32A-IT1	GPL96	0.191	0.363	0.89	28
ANP32B	GPL96	0.98	0.999	1	5072.5
ANP32C	GPL96	0.825	0.947	1.02	4
ANP32D	GPL96	0.877	0.976	0.99	5
ANP32E	GPL96	0.349	0.914	1.09	2118.56
ANPEP	GPL96	0.0694	0.232	1.16	154
ANTXR1	GPL570	6.7e-06	0.000342	1.75	503
ANTXR2	GPL570	0.628	0.997	1.06	12
ANXA1	GPL96	0.783	0.944	0.98	3118
ANXA10	GPL96	0.113	0.379	0.88	21
ANXA11	GPL96	0.365	0.593	1.09	432
ANXA13	GPL96	0.449	0.717	0.93	21
ANXA2	GPL96	0.0509	0.33	1.18	15394.3
ANXA2P1	GPL96	0.814	0.968	1.02	41
ANXA2P3	GPL96	0.805	0.978	0.98	78
ANXA2R	GPL570	0.0671	0.331	1.25	88.92
ANXA3	GPL96	0.887	0.998	0.99	711.5
ANXA4	GPL96	0.000659	0.0111	1.35	3200
ANXA5	GPL96	0.426	0.779	1.07	2453.5
ANXA6	GPL96	0.397	0.793	1.07	459
ANXA7	GPL96	0.0654	0.329	1.18	1635.5
ANXA9	GPL96	0.132	0.471	1.13	56.76
AOAH	GPL96	0.217	0.509	0.9	58
AOC1	GPL96	0.974	0.977	1	48
AOC2	GPL96	0.765	0.984	0.97	31
AOC3	GPL96	0.088	0.232	1.14	114
AOC4P	GPL96	0.176	0.376	0.88	8
AOX1	GPL96	0.689	0.719	0.97	63
AOX2P	GPL570	0.0393	0.0685	1.27	14
AP1AR	GPL96	0.2	0.501	0.9	250
AP1B1	GPL96	0.532	0.88	0.95	211.8
AP1G1	GPL570	0.685	0.869	1.05	633
AP1G2	GPL96	0.492	0.891	0.94	258
AP1M1	GPL570	0.00228	0.005	1.45	556.1
AP1M2	GPL96	0.774	0.995	1.03	606.5
AP1S1	GPL96	0.729	1	0.97	354
AP1S2	GPL570	0.869	0.957	0.98	516
AP1S3	GPL570	0.881	0.994	1.02	31
AP2A1	GPL570	0.105	0.194	1.2	111
AP2A2	GPL96	0.579	0.89	1.05	56
AP2B1	GPL96	0.721	0.967	1.03	373.62
AP2M1	GPL96	0.325	0.68	1.09	2942
AP2S1	GPL96	0.226	0.374	1.1	1416.2
AP3B1	GPL96	0.429	0.824	1.07	431
AP3B2	GPL96	0.985	0.981	1	24
AP3D1	GPL96	0.142	0.522	0.89	1563
AP3M1	GPL570	0.0377	0.142	1.31	151.5
AP3M2	GPL96	0.442	0.674	1.07	417
AP3S1	GPL96	0.00435	0.00965	1.29	3112.36
AP4B1	GPL570	0.0406	0.163	1.33	40
AP4E1	GPL570	0.0214	0.0483	1.3	243
AP4M1	GPL96	0.0728	0.191	1.16	194
AP4S1	GPL570	0.753	0.997	0.96	219
AP5B1	GPL570	0.21	0.994	0.85	97
AP5M1	GPL96	0.106	0.419	1.15	1046.74
AP5S1	GPL96	0.00532	0.0476	1.28	255
AP5Z1	GPL96	0.721	0.982	1.03	156
APAF1	GPL96	0.000389	0.00236	1.32	312.54
APBA2	GPL96	0.00362	0.0102	1.25	90
APBA3	GPL96	0.961	0.971	1	198
APBB1	GPL96	0.178	0.876	1.13	32
APBB1IP	GPL570	0.378	0.915	1.12	185.5
APBB2	GPL96	0.0019	0.0107	1.34	273
APBB3	GPL96	0.193	0.975	0.89	130
APC	GPL96	0.0297	0.0777	1.18	59
APC2	GPL96	0.863	0.993	0.98	18
APCDD1	GPL570	0.489	0.681	1.09	503.46
APCDD1L	GPL570	0.00127	0.00201	1.44	20
APCDD1L-AS1	GPL570	0.865	0.848	0.98	6
APCS	GPL96	0.795	0.994	1.02	25
APEH	GPL96	0.0855	0.582	0.86	607.5
APELA	GPL570	0.0802	0.981	1.29	6
APEX1	GPL96	0.192	0.595	0.89	4083.5
APEX2	GPL96	0.034	0.127	0.84	489
APH1A	GPL96	0.407	0.866	0.93	1807.62
APH1B	GPL570	0.0222	0.221	1.35	177
API5	GPL96	0.0558	0.148	0.86	1581.12
APIP	GPL96	0.302	0.405	1.09	668.86
APITD1	GPL96	0.372	0.49	1.07	473
APLF	GPL570	0.0449	0.175	1.26	58
APLN	GPL570	0.246	0.992	0.86	53
APLNR	GPL96	0.604	0.515	1.04	47
APLP1	GPL96	0.242	0.427	1.11	40.68
APLP2	GPL96	0.919	0.991	1.01	3054.5
APMAP	GPL96	1.64e-06	2.79e-05	1.47	2578.6
APOA1	GPL96	0.633	0.999	1.04	119
APOA1BP	GPL570	0.47	0.994	0.91	1845.5
APOA2	GPL96	0.179	0.81	1.13	6
APOA4	GPL96	0.898	0.833	0.99	15
APOA5	GPL570	0.06	0.0543	1.25	21
APOB	GPL96	0.355	0.764	0.92	8
APOBEC1	GPL96	0.872	0.96	0.99	8
APOBEC2	GPL96	0.908	0.998	0.99	35
APOBEC3A	GPL96	0.187	0.749	0.89	61
APOBEC3B	GPL96	0.939	0.895	1.01	221
APOBEC3C	GPL96	0.00127	0.00425	0.75	200
APOBEC3D	GPL570	0.0457	0.0968	1.29	77
APOBEC3F	GPL96	0.969	0.997	1	39.5
APOBEC3G	GPL96	0.0275	0.0531	0.83	415
APOBEC4	GPL570	0.26	0.504	1.17	39
APOBR	GPL96	0.559	0.995	0.95	10
APOC1	GPL96	0.166	1	1.13	572
APOC1P1	GPL96	0.128	0.739	1.14	528
APOC3	GPL96	0.375	0.953	0.92	6
APOD	GPL96	0.0832	0.196	1.15	126.16
APOE	GPL96	0.124	0.788	1.14	1362.16
APOF	GPL96	0.0947	0.994	1.18	5
APOH	GPL96	0.0409	0.0398	1.21	17
APOL1	GPL96	0.708	0.902	0.97	254
APOL2	GPL96	0.00672	0.0242	0.81	65
APOL3	GPL96	0.00446	0.0276	0.79	312
APOL4	GPL570	0.937	0.996	1.01	37
APOL5	GPL96	0.65	0.555	1.05	4
APOL6	GPL570	0.0986	0.342	0.81	257
APOLD1	GPL96	0.0422	0.388	1.2	221
APOM	GPL96	0.15	0.293	0.89	47
APOO	GPL96	0.799	0.987	1.02	591.5
APOOL	GPL96	0.537	0.967	0.95	445.5
APOPT1	GPL570	0.961	0.983	0.99	426.5
APP	GPL96	0.0372	0.252	1.18	3601.48
APPBP2	GPL96	0.149	0.461	1.14	449
APPL1	GPL96	0.0693	0.323	1.17	418
APPL2	GPL96	0.0554	0.215	1.17	308
APRT	GPL96	0.0968	0.156	0.86	638
APTR	GPL570	0.835	0.993	1.03	250
APTX	GPL96	0.000179	0.00181	0.74	660.36
AQP1	GPL96	0.00808	0.0188	1.24	316
AQP10	GPL570	0.036	0.14	0.78	21
AQP11	GPL570	0.0202	0.0358	0.75	67
AQP2	GPL570	0.851	0.931	0.98	31.5
AQP3	GPL96	0.0833	0.127	0.86	266
AQP4	GPL570	0.00805	0.0211	1.46	4
AQP4-AS1	GPL570	0.407	0.996	1.12	7
AQP5	GPL96	0.781	0.986	0.98	26
AQP6	GPL96	0.0741	0.52	0.85	45
AQP8	GPL96	0.851	0.999	0.98	7
AQP9	GPL96	0.493	0.996	0.94	53
AQR	GPL96	0.0215	0.231	0.82	1034
AR	GPL570	0.0967	0.901	1.26	355
ARAF	GPL96	0.764	0.969	0.97	376
ARAP1	GPL96	0.367	0.638	0.93	180
ARAP2	GPL96	0.176	0.628	1.12	340
ARAP3	GPL96	0.414	0.617	0.94	293
ARC	GPL96	0.843	0.503	0.98	5
ARCN1	GPL96	0.068	0.303	1.18	1669.5
AREG	GPL96	0.219	0.969	0.9	37
AREL1	GPL96	0.562	0.841	1.05	562
ARF1	GPL96	0.0171	0.504	0.8	9460.64
ARF3	GPL96	0.831	0.972	0.98	2372.5
ARF4	GPL96	0.244	0.375	1.1	7418.1
ARF5	GPL96	0.102	0.324	0.88	731.28
ARF6	GPL570	0.021	0.0372	0.76	2462.52
ARFGAP1	GPL96	0.0531	0.296	1.16	418
ARFGAP2	GPL96	0.0753	0.384	0.86	659.86
ARFGAP3	GPL96	0.917	1	1.01	737.5
ARFGEF1	GPL96	0.046	0.103	1.18	1132
ARFGEF2	GPL96	0.00119	0.0163	1.3	1428.56
ARFGEF3	GPL570	0.536	0.707	1.08	151.5
ARFIP1	GPL96	0.13	1	1.15	669
ARFIP2	GPL96	0.688	0.879	0.97	521
ARFRP1	GPL96	0.131	0.986	1.15	105
ARG1	GPL96	0.726	0.546	0.97	15
ARG2	GPL96	0.161	0.967	1.14	143
ARGLU1	GPL96	0.173	0.801	1.11	2403.56
ARHGAP1	GPL96	0.775	0.964	1.03	1992.22
ARHGAP10	GPL96	0.155	0.463	0.89	154
ARHGAP11A	GPL96	0.232	0.739	0.9	23
ARHGAP12	GPL96	0.412	0.553	1.07	392.8
ARHGAP15	GPL96	0.176	0.951	0.89	48
ARHGAP17	GPL96	0.0182	0.0592	0.83	681.12
ARHGAP18	GPL570	0.572	0.998	0.93	81
ARHGAP19	GPL96	0.00821	0.0142	1.25	135
ARHGAP19-SLIT1	GPL570	0.0377	0.0998	1.27	25
ARHGAP20	GPL570	0.0665	0.284	1.28	75
ARHGAP21	GPL570	0.272	0.74	1.15	957.5
ARHGAP22	GPL96	0.608	0.975	1.05	17
ARHGAP23	GPL570	0.0817	0.206	1.22	421.46
ARHGAP24	GPL96	0.00505	0.0223	1.3	33
ARHGAP25	GPL96	0.302	0.855	0.92	185
ARHGAP26	GPL570	0.000718	0.0122	0.68	348.44
ARHGAP26-AS1	GPL570	0.77	0.878	0.97	8
ARHGAP27	GPL570	0.0537	0.14	0.8	192
ARHGAP28	GPL570	0.000125	0.000365	1.54	120
ARHGAP29	GPL96	0.186	0.48	1.11	3011.52
ARHGAP30	GPL570	0.766	0.993	0.96	147.5
ARHGAP31	GPL570	0.21	0.539	1.16	115
ARHGAP32	GPL570	0.977	0.996	1	78.5
ARHGAP33	GPL96	0.0601	0.234	1.17	107
ARHGAP35	GPL570	0.233	0.31	1.17	847.82
ARHGAP36	GPL570	0.0186	0.197	1.4	4
ARHGAP39	GPL570	0.182	0.485	1.2	178.5
ARHGAP4	GPL96	0.909	0.993	0.99	51
ARHGAP42	GPL570	0.63	0.996	1.07	47
ARHGAP44	GPL96	0.0771	0.218	1.15	117
ARHGAP5	GPL570	0.00262	0.0589	1.5	154
ARHGAP5-AS1	GPL570	0.168	1	1.21	106.5
ARHGAP6	GPL96	0.299	0.96	1.1	52.5
ARHGAP9	GPL570	0.863	0.998	1.02	125
ARHGDIA	GPL96	0.0969	0.26	0.88	720.16
ARHGDIB	GPL96	0.505	0.925	0.94	1229.5
ARHGDIG	GPL96	0.482	0.731	0.94	13
ARHGEF1	GPL96	0.979	0.993	1	91
ARHGEF10	GPL96	0.0623	0.267	1.18	251
ARHGEF10L	GPL96	0.312	0.678	1.1	183
ARHGEF11	GPL96	0.534	0.971	1.06	193
ARHGEF12	GPL96	0.827	0.997	0.98	1709
ARHGEF15	GPL96	0.567	0.939	0.95	39.5
ARHGEF16	GPL96	0.329	0.519	0.92	95
ARHGEF17	GPL96	0.871	0.967	0.99	188
ARHGEF18	GPL96	0.423	0.898	0.93	713
ARHGEF19	GPL570	0.0202	0.0246	1.36	138
ARHGEF2	GPL96	0.523	0.645	0.94	1288.56
ARHGEF25	GPL570	0.92	0.975	1.01	69.5
ARHGEF26	GPL570	0.229	0.434	1.16	140.92
ARHGEF26-AS1	GPL570	0.00896	0.389	1.57	3
ARHGEF28	GPL96	0.126	0.335	0.87	79
ARHGEF3	GPL96	0.0696	0.113	0.86	940.04
ARHGEF37	GPL570	0.977	0.984	1	238
ARHGEF38	GPL96	0.442	0.977	0.93	14
ARHGEF39	GPL570	0.796	0.957	0.97	53
ARHGEF40	GPL570	0.0138	0.0372	1.35	65
ARHGEF5	GPL96	0.264	0.828	1.11	317
ARHGEF6	GPL96	0.0999	0.463	0.87	191.56
ARHGEF7	GPL96	0.0568	0.309	1.19	662
ARHGEF9	GPL96	0.502	0.999	0.94	126
ARID1A	GPL96	0.00308	0.0218	1.26	2137.66
ARID1B	GPL570	0.395	0.917	1.12	532.5
ARID2	GPL570	0.121	0.685	1.19	370
ARID3A	GPL96	0.255	0.852	0.9	62.5
ARID3B	GPL96	0.0459	0.362	0.84	23
ARID4A	GPL570	0.445	0.935	1.1	197
ARID4B	GPL96	0.0709	0.362	1.16	1358.28
ARID5A	GPL96	0.854	0.979	1.02	78
ARID5B	GPL96	0.0088	0.087	1.24	3034.4
ARIH1	GPL96	0.0747	0.835	0.86	809.5
ARIH2	GPL96	0.257	0.987	1.11	324
ARIH2OS	GPL570	0.0337	0.349	0.76	9
ARL1	GPL96	0.126	0.222	1.15	952.5
ARL10	GPL570	0.0171	0.141	1.38	32
ARL11	GPL570	0.314	0.953	1.16	3
ARL13B	GPL570	0.378	0.561	0.9	539.4
ARL14	GPL96	0.869	0.79	0.98	4
ARL14EP	GPL570	0.328	0.982	0.88	506
ARL15	GPL96	0.388	0.999	0.93	52
ARL16	GPL570	0.0276	0.319	0.76	272
ARL17A	GPL570	0.0124	0.191	1.41	128.5
ARL2	GPL96	0.349	0.698	0.92	698.5
ARL2BP	GPL96	0.304	0.949	1.1	684
ARL3	GPL96	0.136	0.405	1.13	71
ARL4A	GPL96	0.0816	0.378	0.87	635
ARL4C	GPL96	0.11	0.293	1.16	1612
ARL4D	GPL96	0.237	0.972	0.9	207
ARL5A	GPL570	0.892	0.999	0.98	911
ARL5B	GPL570	0.000222	0.00326	1.52	1164.9
ARL5C	GPL570	0.215	0.626	0.87	71
ARL6	GPL570	0.693	0.925	1.05	82
ARL6IP1	GPL96	0.0693	0.34	1.19	3889.5
ARL6IP4	GPL96	0.0861	0.669	0.86	518.5
ARL6IP5	GPL96	0.415	0.726	0.93	3260
ARL6IP6	GPL570	0.655	0.635	1.06	187
ARL8A	GPL570	0.00641	0.123	1.44	270.5
ARL8B	GPL96	0.0032	0.0302	1.31	2544.24
ARL9	GPL570	0.121	0.307	1.23	39
ARMC1	GPL570	0.278	0.416	1.14	1680
ARMC10	GPL570	0.563	0.99	1.08	714.5
ARMC12	GPL570	0.527	0.717	1.09	30
ARMC2	GPL570	0.0509	0.974	1.31	31
ARMC3	GPL570	0.277	0.699	0.88	72
ARMC4	GPL570	0.221	0.534	1.17	12
ARMC5	GPL570	0.798	0.987	0.97	120.5
ARMC6	GPL96	0.0366	0.412	1.19	156
ARMC7	GPL96	0.568	0.829	0.95	149.68
ARMC8	GPL96	0.00679	0.346	1.26	655.5
ARMC9	GPL96	0.67	0.844	1.04	69
ARMCX1	GPL96	0.0513	0.139	1.18	612.58
ARMCX2	GPL96	0.253	0.509	1.11	1537
ARMCX3	GPL570	0.822	0.993	0.97	652.5
ARMCX4	GPL570	0.127	0.0783	1.2	38
ARMCX5	GPL96	0.287	0.451	0.92	309
ARMCX5-GPRASP2	GPL570	0.666	0.999	0.94	77
ARMCX6	GPL96	0.138	0.296	1.12	3242.04
ARMT1	GPL96	0.0264	0.636	1.23	543.5
ARNT	GPL570	0.0025	0.0142	1.42	385.04
ARNT2	GPL96	0.0473	0.26	0.86	285
ARNTL	GPL96	0.37	0.989	1.08	190
ARNTL2	GPL570	0.121	0.413	1.24	100
ARNTL2-AS1	GPL570	0.0523	0.00413	1.42	2
ARPC1A	GPL96	0.218	0.404	1.12	2007.5
ARPC1B	GPL96	0.0512	0.104	1.19	2420.36
ARPC2	GPL96	0.116	0.752	0.88	5519.48
ARPC3	GPL96	0.026	0.441	0.82	5711.18
ARPC4	GPL96	0.888	0.994	0.99	613.5
ARPC5	GPL96	0.0161	0.137	1.23	4191.86
ARPC5L	GPL570	0.563	0.997	1.08	848
ARPIN	GPL570	0.238	0.957	1.18	261.5
ARPP19	GPL96	0.462	0.959	1.07	1723.5
ARPP21	GPL570	0.00897	0.123	1.54	4
ARR3	GPL96	0.0537	0.307	0.84	29
ARRB1	GPL96	0.319	0.665	0.91	8
ARRB2	GPL96	0.807	0.967	0.98	136
ARRDC1	GPL570	0.19	0.576	0.85	313.5
ARRDC1-AS1	GPL570	0.355	0.974	0.89	60
ARRDC2	GPL570	0.515	0.652	1.09	185
ARRDC3	GPL570	0.0356	0.0625	1.29	1049.56
ARRDC3-AS1	GPL570	0.0892	0.315	1.21	76
ARRDC4	GPL570	0.0431	0.382	0.78	534.48
ARSA	GPL570	0.521	0.567	1.08	26
ARSB	GPL570	0.88	0.907	0.98	35
ARSD	GPL570	0.634	0.86	0.94	422.5
ARSE	GPL96	0.0236	0.307	1.23	17
ARSF	GPL96	0.357	0.789	1.1	5
ARSG	GPL570	0.242	0.717	1.17	67
ARSI	GPL570	0.0126	0.0598	1.35	41
ARSJ	GPL96	0.419	0.656	1.07	48
ARSK	GPL570	0.209	0.726	1.15	247.2
ART1	GPL96	0.207	0.83	1.12	42
ART3	GPL96	0.691	0.914	1.04	10
ART4	GPL96	0.782	0.966	0.97	7
ART5	GPL570	0.866	0.902	0.98	13
ARTN	GPL96	0.913	0.981	1.01	20
ARV1	GPL570	0.545	0.86	1.08	753
ARVCF	GPL96	0.073	0.887	0.87	63
ARX	GPL570	0.0251	0.128	0.75	11
ASAH1	GPL96	0.000724	0.00474	1.3	1939
ASAH2B	GPL570	0.667	0.982	1.06	146.5
ASAP1	GPL570	0.00897	0.0588	1.43	1357.5
ASAP1-IT1	GPL96	0.745	0.941	1.03	78
ASAP1-IT2	GPL570	0.415	0.368	0.91	112
ASAP2	GPL96	0.592	0.969	1.05	965.5
ASAP3	GPL96	5.24e-05	0.000832	1.38	304
ASB1	GPL96	0.689	0.868	1.04	119
ASB10	GPL570	0.889	0.921	0.98	4
ASB11	GPL570	0.164	0.92	1.22	5
ASB12	GPL570	0.771	0.98	1.04	10
ASB13	GPL96	0.179	0.582	1.13	342
ASB14	GPL570	0.000527	0.013	1.48	75.76
ASB15	GPL570	0.745	0.696	1.04	7
ASB16	GPL570	0.00492	0.0264	1.38	184
ASB16-AS1	GPL570	0.957	0.986	0.99	82.5
ASB17	GPL570	0.326	0.918	0.88	10
ASB2	GPL570	0.115	0.948	1.27	7
ASB3	GPL570	0.0189	0.232	0.75	227.94
ASB4	GPL570	0.0557	0.125	1.24	40
ASB5	GPL570	0.461	0.333	1.1	5
ASB6	GPL570	0.402	0.638	0.9	226.26
ASB7	GPL96	8.04e-05	0.00134	0.71	85
ASB8	GPL570	0.822	0.998	1.03	387
ASB9	GPL96	0.0162	0.0362	0.83	88
ASCC1	GPL96	0.0625	0.0877	1.17	471
ASCC2	GPL96	0.133	0.445	0.88	221
ASCC3	GPL570	0.307	0.46	0.88	123.72
ASCL1	GPL96	0.477	0.771	1.07	5
ASCL2	GPL570	0.423	0.713	1.1	59
ASCL3	GPL96	0.627	0.985	1.05	5
ASCL5	GPL570	0.932	0.907	1.01	6
ASF1A	GPL96	0.02	0.373	1.22	707
ASF1B	GPL96	0.688	0.982	1.04	354.5
ASGR1	GPL96	0.234	0.936	0.89	7
ASGR2	GPL96	0.74	0.993	1.03	7
ASH1L	GPL570	0.367	0.678	1.13	1009.5
ASH1L-AS1	GPL570	0.777	0.998	1.04	273.5
ASH2L	GPL96	0.0685	0.25	1.17	978.74
ASIC1	GPL96	0.763	0.999	0.97	14
ASIC2	GPL96	0.737	0.655	1.03	13
ASIC3	GPL96	0.189	0.259	0.89	38
ASIC4	GPL96	0.354	0.843	0.93	21
ASIC5	GPL570	0.00665	0.0273	1.38	37
ASIP	GPL96	0.0802	0.159	0.87	11
ASL	GPL96	0.0038	0.0277	1.27	589.96
ASMT	GPL96	0.297	0.379	0.91	6
ASMTL	GPL96	0.0479	0.55	0.84	1212.26
ASMTL-AS1	GPL96	0.0849	0.534	1.17	4
ASNA1	GPL96	0.857	0.997	0.98	761
ASNS	GPL96	0.0646	0.496	1.19	754.5
ASNSD1	GPL96	0.00277	0.0376	0.78	1767.84
ASPA	GPL96	0.299	0.948	1.1	7
ASPDH	GPL570	0.0287	0.13	1.37	18
ASPG	GPL570	0.217	0.113	1.2	11
ASPH	GPL570	0.00359	0.0745	1.4	424
ASPHD1	GPL96	0.541	0.786	0.95	37
ASPHD2	GPL570	0.855	0.984	1.02	51
ASPM	GPL96	0.0757	0.287	1.18	484
ASPN	GPL96	0.000252	0.00256	1.33	295.66
ASPRV1	GPL570	0.00729	0.0227	1.46	96
ASPSCR1	GPL96	0.0117	0.0881	0.8	124
ASRGL1	GPL570	0.111	0.821	0.82	1858.96
ASS1	GPL96	0.59	0.715	1.05	7469.36
ASTE1	GPL96	0.139	0.18	0.89	289
ASTN1	GPL96	0.646	0.923	0.96	33
ASTN2	GPL96	0.21	0.779	0.89	69
ASUN	GPL96	0.427	0.627	1.07	1023
ASXL1	GPL96	0.0714	0.104	1.18	521.56
ASXL2	GPL570	0.0912	0.363	1.25	149.94
ASXL3	GPL96	0.241	0.438	1.1	33
ASZ1	GPL570	0.468	0.972	0.9	3
ATAD1	GPL570	0.114	0.499	0.82	153
ATAD2	GPL570	0.000631	0.00133	1.48	589
ATAD2B	GPL96	0.8	0.938	1.02	178
ATAD3A	GPL570	0.00088	0.00604	1.46	357.88
ATAD3B	GPL570	0.172	0.215	1.2	205.16
ATAD3C	GPL570	0.389	0.72	0.9	56
ATAD5	GPL96	0.48	0.996	1.07	73.5
ATAT1	GPL570	0.56	0.995	1.08	115
ATCAY	GPL570	0.228	0.502	1.2	12
ATE1	GPL570	0.0192	0.0377	1.36	364.88
ATF1	GPL96	0.386	0.988	1.08	868.5
ATF2	GPL96	0.228	0.683	1.12	726.5
ATF3	GPL96	0.2	0.3	1.12	515.5
ATF4	GPL96	0.0966	0.247	0.87	4476.04
ATF5	GPL96	0.662	0.858	1.04	254
ATF6	GPL570	0.441	0.991	1.1	764
ATF6B	GPL96	0.851	0.853	0.98	128
ATF7	GPL570	0.0132	0.0497	1.32	331
ATF7IP	GPL570	0.21	0.383	1.17	1140.16
ATF7IP2	GPL96	0.0272	0.0533	0.83	163
ATG10	GPL570	0.662	0.787	0.95	55
ATG101	GPL96	0.262	0.51	0.92	989.46
ATG12	GPL96	0.0293	0.305	1.23	180
ATG13	GPL96	0.284	0.99	0.91	443
ATG14	GPL96	0.99	0.995	1	400
ATG16L1	GPL570	0.266	0.488	1.14	159
ATG16L2	GPL570	0.892	0.982	0.98	113
ATG2A	GPL96	0.253	0.994	1.11	345
ATG2B	GPL570	0.104	0.625	1.23	446.5
ATG3	GPL96	0.0378	0.694	1.21	2073.5
ATG4A	GPL96	0.919	0.992	1.01	203.5
ATG4B	GPL96	0.377	0.997	1.08	121
ATG4C	GPL570	0.584	0.998	1.07	190
ATG4D	GPL570	0.0156	0.0456	1.36	193
ATG5	GPL96	0.329	0.693	1.08	316
ATG7	GPL96	0.978	0.933	1	217
ATG9A	GPL96	0.596	0.815	1.05	311
ATG9B	GPL570	0.0292	0.2	0.75	50
ATHL1	GPL96	0.225	0.973	0.9	147
ATIC	GPL96	0.89	0.934	0.99	1919
ATL1	GPL570	0.00972	0.0462	1.42	185.5
ATL2	GPL570	0.195	0.993	0.85	1509
ATL3	GPL570	0.875	0.956	1.02	1360
ATM	GPL96	0.71	0.977	1.03	317
ATMIN	GPL96	0.469	0.996	1.07	544
ATN1	GPL96	0.293	0.915	0.91	96
ATOH1	GPL96	0.866	0.938	0.98	5
ATOH7	GPL570	0.378	0.461	1.11	27
ATOH8	GPL570	0.625	0.992	1.07	62
ATOX1	GPL96	0.241	0.805	1.11	980
ATP10A	GPL96	0.848	0.979	1.02	96
ATP10B	GPL96	0.324	0.931	0.91	80
ATP10D	GPL96	0.494	0.995	0.94	205
ATP11A	GPL570	0.506	0.722	1.09	365.5
ATP11A-AS1	GPL570	0.698	0.821	1.05	5
ATP11B	GPL96	0.29	0.574	1.1	451
ATP11C	GPL570	0.545	0.968	0.93	504
ATP12A	GPL96	0.779	0.828	1.03	14
ATP13A1	GPL96	0.582	0.986	1.05	596.5
ATP13A2	GPL96	0.0324	0.184	1.18	184
ATP13A3	GPL96	0.0354	0.0761	1.21	1169
ATP13A4	GPL570	0.0969	0.482	1.21	33
ATP13A4-AS1	GPL570	0.0471	0.0391	1.27	12
ATP13A5	GPL570	0.376	0.937	1.13	10.5
ATP1A1	GPL96	0.15	0.279	1.14	2679
ATP1A1-AS1	GPL570	0.0422	0.104	0.79	72
ATP1A2	GPL96	0.0558	0.495	1.19	25
ATP1A3	GPL96	0.874	0.996	1.01	12
ATP1A4	GPL570	0.0748	0.149	1.22	37
ATP1B1	GPL96	0.0313	0.089	1.22	1446.5
ATP1B2	GPL96	0.0246	0.148	0.82	21
ATP1B3	GPL96	0.00859	0.243	1.28	2907
ATP1B4	GPL570	0.171	0.311	1.17	19
ATP2A1	GPL96	0.379	0.959	0.92	9
ATP2A1-AS1	GPL570	0.317	0.536	0.88	43.5
ATP2A2	GPL96	0.377	0.642	1.08	876
ATP2A3	GPL96	0.583	0.692	1.05	9
ATP2B1	GPL96	0.0912	0.41	1.16	328.74
ATP2B2	GPL570	0.102	0.987	1.28	5
ATP2B3	GPL570	0.0304	0.568	1.34	9
ATP2B4	GPL96	0.0751	0.319	1.17	1576.76
ATP2C1	GPL96	0.0854	0.313	1.17	286
ATP2C2	GPL96	0.0136	0.0476	0.82	90
ATP4A	GPL96	0.68	0.49	1.04	6
ATP4B	GPL96	0.971	0.929	1	8
ATP5A1	GPL96	0.941	0.99	0.99	10392
ATP5B	GPL96	0.53	0.994	1.06	6441.5
ATP5C1	GPL96	0.045	0.155	1.19	7283
ATP5D	GPL96	0.525	0.881	0.95	669
ATP5F1	GPL96	0.588	0.894	0.95	7817
ATP5G1	GPL96	0.305	0.706	1.1	897.5
ATP5G2	GPL96	0.905	0.996	1.01	5917.5
ATP5G3	GPL570	0.0821	0.224	0.82	228.24
ATP5H	GPL96	0.222	0.419	0.9	6721.44
ATP5I	GPL96	0.91	0.975	0.99	5536.5
ATP5J	GPL96	0.0328	0.246	1.2	5083.92
ATP5J2	GPL96	0.0869	0.568	1.17	5386.5
ATP5L	GPL96	0.0636	0.384	1.19	1066
ATP5O	GPL96	0.0262	0.142	1.19	8033
ATP5S	GPL570	0.0425	0.323	0.79	135.64
ATP5SL	GPL96	0.0054	0.0175	1.29	219
ATP6AP1	GPL96	0.26	0.697	0.9	1729
ATP6AP1L	GPL570	0.28	0.386	0.88	213.16
ATP6AP2	GPL96	0.439	0.999	1.07	4779.5
ATP6V0A1	GPL96	0.644	0.974	1.04	270.5
ATP6V0A2	GPL570	0.196	0.822	1.17	64
ATP6V0A4	GPL96	0.853	1	0.98	8
ATP6V0B	GPL96	0.473	0.89	0.94	2151.4
ATP6V0C	GPL96	0.71	0.992	0.97	2532.5
ATP6V0D1	GPL96	0.209	0.578	0.91	1310
ATP6V0D2	GPL570	0.00138	0.0191	1.45	156.62
ATP6V0E1	GPL96	0.981	0.993	1	4557
ATP6V0E2	GPL96	0.384	0.607	1.08	602
ATP6V0E2-AS1	GPL570	0.0497	0.358	1.3	16
ATP6V1A	GPL96	0.49	0.994	1.06	2476.5
ATP6V1B1	GPL96	0.0256	0.144	0.82	253.5
ATP6V1B2	GPL96	0.114	0.367	1.15	725.5
ATP6V1C1	GPL570	0.171	0.46	1.19	698
ATP6V1C2	GPL570	0.222	0.336	0.85	19
ATP6V1D	GPL96	0.0118	0.0376	1.23	1551.22
ATP6V1E1	GPL96	0.536	0.975	0.95	1363
ATP6V1E2	GPL570	0.0036	0.0306	1.49	131.94
ATP6V1F	GPL96	0.973	0.985	1	2674.5
ATP6V1G1	GPL570	0.652	0.992	0.94	181.5
ATP6V1G2	GPL96	0.342	0.971	0.92	43
ATP6V1G3	GPL570	0.0924	0.243	1.22	33
ATP6V1H	GPL96	0.00951	0.243	1.24	1418.04
ATP7A	GPL96	0.0472	0.264	1.17	245
ATP7B	GPL96	0.452	0.942	1.07	139.5
ATP8A1	GPL96	0.435	0.992	0.93	133
ATP8A2	GPL570	0.419	0.378	1.11	12
ATP8B1	GPL570	0.0228	0.161	0.76	1306.76
ATP8B2	GPL570	0.448	0.999	1.1	204.5
ATP8B3	GPL570	0.941	0.99	1.01	11
ATP8B4	GPL96	0.889	0.84	0.99	42
ATP8B5P	GPL570	0.278	0.841	1.26	2
ATP9A	GPL96	0.0241	0.101	1.21	1140.16
ATP9B	GPL96	0.518	0.996	1.06	209
ATPAF1	GPL570	0.974	0.996	1	881
ATPAF2	GPL96	0.685	0.989	1.04	86
ATPIF1	GPL570	0.000254	0.00215	1.51	1793
ATR	GPL96	0.575	0.997	1.05	1002
ATRAID	GPL96	0.663	0.994	1.04	3621.5
ATRIP	GPL570	0.0078	0.0232	1.35	175
ATRN	GPL96	0.289	0.979	0.91	190
ATRNL1	GPL570	0.0939	0.146	1.21	33
ATRX	GPL96	0.0877	0.88	0.86	922
ATXN1	GPL96	0.11	0.947	0.87	552.5
ATXN10	GPL96	0.31	0.983	1.1	279
ATXN1L	GPL570	0.0926	0.996	1.25	693.5
ATXN2	GPL96	0.654	0.936	1.04	425
ATXN2L	GPL96	0.515	0.663	0.94	67
ATXN3	GPL570	0.0146	0.0745	1.33	324.08
ATXN3L	GPL96	0.9	0.983	1.01	5
ATXN7	GPL570	0.373	0.731	0.88	88
ATXN7L1	GPL570	0.19	0.436	1.2	6
ATXN7L2	GPL570	0.225	0.246	1.15	52
ATXN7L3	GPL570	0.461	0.979	1.1	277
ATXN7L3B	GPL96	0.115	0.444	0.87	1514
ATXN8OS	GPL96	0.141	0.255	0.89	27
AUH	GPL96	0.193	0.71	0.89	579
AUNIP	GPL96	0.0312	0.153	1.22	193.5
AUP1	GPL96	0.00139	0.0518	1.34	1349
AURKA	GPL96	3.04e-05	0.000851	1.47	695
AURKAIP1	GPL570	0.233	0.485	1.15	2305
AURKB	GPL96	0.953	1	1.01	166.5
AURKC	GPL96	0.0405	0.421	0.83	62
AUTS2	GPL570	0.111	0.954	1.25	27
AVEN	GPL96	0.12	0.221	1.15	302.5
AVIL	GPL96	0.0351	0.11	0.85	182
AVL9	GPL96	0.636	0.998	0.96	760
AVP	GPL96	0.78	0.769	1.03	6
AVPI1	GPL96	0.157	0.477	1.13	289
AVPR1A	GPL570	0.651	0.984	1.06	83
AVPR1B	GPL96	0.725	0.904	1.03	11
AVPR2	GPL96	0.962	0.992	1	8
AWAT1	GPL570	0.366	0.989	1.14	10
AXDND1	GPL570	0.341	0.828	0.89	9
AXIN1	GPL96	0.664	0.966	0.96	110
AXIN2	GPL570	0.037	0.643	1.32	506
AXL	GPL96	0.000568	0.0145	1.34	777.38
AZGP1	GPL96	0.947	0.997	0.99	23
AZGP1P1	GPL96	0.53	0.43	0.95	9
AZI2	GPL570	0.121	0.522	0.84	332
AZIN1	GPL96	0.128	0.781	1.15	2490.5
AZIN2	GPL570	0.056	0.127	1.28	184.94
AZU1	GPL96	0.941	0.917	1.01	4
B2M	GPL96	0.054	0.241	0.85	17258
B3GALNT1	GPL570	0.644	0.998	1.06	411
B3GALNT2	GPL570	0.575	0.996	1.08	745
B3GALT1	GPL96	0.771	0.613	0.98	8
B3GALT2	GPL96	0.841	0.902	1.03	2
B3GALT4	GPL96	0.0647	0.504	0.85	140
B3GALT5	GPL96	0.267	0.949	1.11	5
B3GALT5-AS1	GPL570	0.348	0.717	0.88	13
B3GALT6	GPL570	0.0417	0.0788	1.3	331.04
B3GALTL	GPL570	0.00413	0.00997	1.38	78
B3GAT1	GPL96	0.339	0.273	0.92	10
B3GAT2	GPL570	0.0698	0.234	1.23	11
B3GAT3	GPL96	0.584	0.931	1.05	125.5
B3GNT2	GPL570	0.0459	0.237	1.32	954.5
B3GNT3	GPL96	0.773	0.988	0.97	85
B3GNT4	GPL96	0.66	0.732	0.96	30
B3GNT5	GPL570	0.00372	0.0716	1.49	368
B3GNT6	GPL570	0.486	0.967	1.1	9
B3GNT7	GPL570	0.0489	0.319	0.8	303.88
B3GNT8	GPL570	0.24	0.327	1.18	17
B3GNT9	GPL570	0.0858	0.308	1.25	152.5
B3GNTL1	GPL96	0.764	0.99	0.97	63
B4GALNT1	GPL96	0.364	0.993	1.09	22
B4GALNT2	GPL570	0.0157	0.0593	1.35	17
B4GALNT3	GPL570	0.0352	0.858	0.76	13
B4GALNT4	GPL570	0.731	0.807	1.04	5
B4GALT1	GPL96	0.609	0.994	0.95	397
B4GALT2	GPL96	0.22	0.798	0.89	151
B4GALT3	GPL96	0.842	0.998	0.98	564
B4GALT4	GPL96	0.0334	0.189	1.18	359
B4GALT5	GPL96	3.85e-06	0.000197	1.48	2925
B4GALT6	GPL96	0.638	0.373	0.96	5
B4GALT7	GPL96	0.0064	0.0248	1.27	296
B4GAT1	GPL96	0.0609	0.0962	0.85	325
B9D1	GPL96	0.405	0.965	1.08	177
B9D2	GPL96	0.522	0.647	0.94	57
BAALC	GPL96	0.0599	0.993	0.84	11
BAALC-AS2	GPL570	0.0429	0.161	1.35	9
BAAT	GPL96	0.667	0.73	1.04	11
BABAM1	GPL96	0.0511	0.0992	1.18	968
BACE1	GPL96	0.176	0.64	0.9	558.58
BACE2	GPL570	0.0202	0.0944	0.77	318
BACH1	GPL96	0.406	0.982	1.08	351
BACH2	GPL96	0.000572	0.021	1.31	106
BAD	GPL96	0.0248	0.329	0.82	384
BAG1	GPL570	0.00257	0.0373	0.68	129
BAG2	GPL96	0.851	0.978	1.02	171
BAG3	GPL96	0.394	0.987	1.08	729.5
BAG4	GPL570	0.00571	0.0174	1.38	1104.4
BAG5	GPL570	0.333	0.524	1.13	142.5
BAG6	GPL96	0.0497	0.317	0.85	3241.84
BAGE	GPL96	0.0263	0.14	0.83	9
BAHCC1	GPL96	0.105	0.505	0.87	15
BAHD1	GPL96	0.2	0.364	0.9	189
BAIAP2	GPL96	0.507	0.988	1.06	185
BAIAP2-AS1	GPL570	0.459	0.925	1.1	197
BAIAP2L1	GPL570	0.0135	0.305	1.4	207
BAIAP2L2	GPL570	0.0874	0.311	1.21	58
BAIAP3	GPL96	0.564	0.964	0.95	23
BAK1	GPL96	0.0951	0.236	0.86	176
BAMBI	GPL96	0.357	0.997	1.09	104
BANCR	GPL570	0.833	0.991	0.97	10.5
BANF1	GPL96	0.901	0.991	0.99	2956
BANF2	GPL570	0.228	0.866	1.18	18
BANK1	GPL96	0.102	0.206	0.88	79
BANP	GPL570	0.00059	0.00208	1.61	408
BAP1	GPL96	0.385	0.705	1.08	274
BARD1	GPL570	0.393	0.695	1.12	97
BARHL1	GPL570	0.45	0.515	1.09	26
BARX1	GPL96	0.118	0.162	1.13	35
BARX1-AS1	GPL570	0.464	0.133	1.11	9
BARX2	GPL96	0.549	0.532	0.95	13
BASP1	GPL96	0.00384	0.0196	1.26	1515.48
BATF	GPL96	0.647	0.626	0.96	58
BATF2	GPL570	0.651	0.971	1.06	102.5
BATF3	GPL96	0.725	0.82	0.97	65
BAX	GPL96	0.112	0.999	1.16	142
BAZ1A	GPL96	0.000111	0.00208	0.71	970
BAZ1B	GPL96	0.0377	0.971	0.83	519.5
BAZ2A	GPL96	0.547	0.782	0.95	287
BAZ2B	GPL96	0.768	0.998	0.97	542.5
BBC3	GPL96	0.268	0.953	1.11	97
BBIP1	GPL96	0.762	0.972	1.03	338
BBOX1	GPL96	0.467	0.754	0.94	125
BBOX1-AS1	GPL570	0.082	0.861	1.28	78
BBS1	GPL96	0.4	0.95	0.93	719.5
BBS10	GPL96	0.217	0.341	1.12	249
BBS12	GPL570	0.117	0.737	0.83	229
BBS2	GPL570	0.689	0.885	1.05	488.5
BBS4	GPL96	0.0758	0.635	0.86	257
BBS5	GPL570	0.584	0.992	0.93	57
BBS7	GPL570	0.119	0.419	0.82	123
BBS9	GPL96	0.00247	0.0254	1.27	229
BBX	GPL570	0.394	0.902	0.9	690.5
BCAM	GPL96	0.0329	0.302	1.18	1491.42
BCAN	GPL96	0.558	0.809	1.06	5
BCAP29	GPL570	0.526	0.919	1.09	46
BCAP31	GPL96	0.325	0.508	0.92	2161.5
BCAR1	GPL570	0.682	0.942	0.95	118
BCAR3	GPL96	0.283	0.709	0.91	291
BCAR4	GPL570	0.0447	0.0715	1.31	8
BCAS1	GPL96	0.955	0.986	1.01	25
BCAS2	GPL96	0.132	0.153	1.13	1835
BCAS3	GPL96	0.975	0.99	1	108
BCAS4	GPL570	0.00125	0.0419	1.58	137.5
BCAT1	GPL570	0.722	0.994	1.05	1462
BCAT2	GPL96	0.0841	0.366	1.17	395.5
BCCIP	GPL570	0.00379	0.0409	1.39	311.36
BCDIN3D	GPL570	0.855	0.99	1.02	165
BCDIN3D-AS1	GPL570	0.435	0.995	0.9	21.5
BCHE	GPL96	7.34e-05	0.000612	1.36	57
BCKDHA	GPL96	0.207	0.332	1.12	375
BCKDHB	GPL96	0.284	0.411	0.91	159
BCKDK	GPL96	0.0556	0.183	0.85	298.5
BCL10	GPL96	0.964	0.981	1	1197
BCL11A	GPL96	0.135	0.296	0.88	286.5
BCL11B	GPL96	0.16	0.372	0.89	21
BCL2	GPL96	0.59	0.928	1.05	7
BCL2A1	GPL96	0.0563	0.125	0.86	117
BCL2L1	GPL96	0.291	0.568	0.91	126
BCL2L10	GPL96	0.00836	0.0694	0.81	41
BCL2L11	GPL570	2.94e-05	0.0015	1.79	1025.88
BCL2L12	GPL570	0.785	0.963	0.96	183
BCL2L13	GPL570	0.241	0.996	0.86	97
BCL2L14	GPL96	0.00186	0.0146	0.79	106
BCL2L15	GPL570	0.53	0.991	0.92	43
BCL2L2	GPL96	0.453	0.962	0.93	331
BCL3	GPL96	0.947	0.988	0.99	360.56
BCL6	GPL96	0.94	1	1.01	2117.5
BCL6B	GPL570	0.0066	0.0216	1.37	109
BCL7A	GPL96	0.128	0.371	0.87	96
BCL7B	GPL96	0.19	0.978	1.13	375
BCL7C	GPL96	0.000955	0.00702	0.77	439
BCL9	GPL96	0.375	0.649	0.93	245
BCL9L	GPL570	0.0111	0.119	1.35	297
BCLAF1	GPL570	0.472	0.82	1.09	58
BCO1	GPL96	0.946	0.998	0.99	17
BCO2	GPL570	0.42	0.626	0.91	55
BCOR	GPL96	0.12	0.96	0.87	229
BCORL1	GPL96	0.223	0.675	1.12	169
BCORP1	GPL570	0.0681	0.0787	1.23	35
BCR	GPL96	0.0143	0.318	0.81	320.5
BCS1L	GPL96	0.394	0.553	0.93	483
BDH1	GPL96	0.481	0.831	1.06	308
BDH2	GPL570	0.0697	0.985	1.29	43
BDKRB1	GPL96	0.468	0.977	0.94	14.5
BDKRB2	GPL96	0.613	0.762	1.04	88
BDNF	GPL570	0.92	0.98	0.99	28
BDNF-AS	GPL570	0.8	0.974	1.04	7
BDP1	GPL570	0.00644	0.0439	1.38	821.84
BEAN1	GPL96	0.434	0.761	1.07	26
BECN1	GPL96	0.797	0.947	0.98	797
BEGAIN	GPL96	0.369	0.578	1.08	41
BEND2	GPL570	0.839	0.985	0.97	10
BEND3	GPL570	0.0102	0.0759	1.34	456
BEND4	GPL570	0.0689	0.335	0.79	4
BEND5	GPL96	0.449	0.996	1.07	90.5
BEND6	GPL570	0.031	0.0389	1.3	37
BEND7	GPL570	0.336	0.516	0.89	445.5
BEST1	GPL96	0.186	0.647	0.9	59
BEST2	GPL96	0.226	0.955	0.89	8
BEST3	GPL570	0.307	0.616	1.16	33
BEST4	GPL570	0.237	0.599	0.87	76
BET1	GPL96	0.376	0.584	1.08	931
BET1L	GPL570	0.0109	0.0376	1.38	345.04
BEX1	GPL96	0.457	0.859	1.06	272
BEX2	GPL570	0.257	0.565	1.14	1444.58
BEX4	GPL96	0.0325	0.0871	0.85	1447.92
BEX5	GPL570	0.72	0.995	1.05	183.5
BFAR	GPL96	0.0813	0.188	0.86	593
BFSP1	GPL96	0.113	0.635	1.14	58
BFSP2	GPL96	0.106	0.256	0.88	18
BFSP2-AS1	GPL570	0.214	0.207	1.18	10
BGLT3	GPL570	0.372	0.367	1.13	28
BGN	GPL96	0.0675	0.124	1.17	333.74
BHLHB9	GPL96	0.583	0.917	1.05	134
BHLHE22	GPL570	0.261	0.496	1.17	50
BHLHE40	GPL96	0.00961	0.078	1.26	1120
BHLHE41	GPL96	0.907	0.989	1.01	2351
BHMT	GPL96	0.335	0.948	1.09	8
BHMT2	GPL570	0.167	0.16	1.18	44
BICC1	GPL96	0.000742	0.0189	1.33	310.26
BICD1	GPL570	0.0029	0.0178	0.7	552.24
BICD2	GPL96	0.000209	0.00292	1.34	820.8
BID	GPL570	0.902	0.999	1.02	337.5
BIK	GPL96	0.679	0.909	0.96	287
BIN1	GPL96	0.00756	0.0454	1.25	425
BIN2	GPL96	0.697	0.846	0.97	17
BIN3	GPL96	0.419	0.963	1.08	248
BIN3-IT1	GPL96	0.921	0.994	0.99	28
BIRC2	GPL96	0.262	0.452	1.11	2277.5
BIRC3	GPL570	0.191	0.995	0.84	126
BIRC5	GPL96	0.625	0.84	0.96	240
BIRC6	GPL570	0.237	0.624	1.17	1321.76
BIRC7	GPL96	0.0988	0.81	0.86	62
BIVM	GPL570	0.00182	0.0223	1.55	367
BLACAT1	GPL570	0.238	0.95	0.86	158
BLCAP	GPL96	7.81e-05	0.00138	1.36	2356.24
BLID	GPL570	0.104	0.29	1.25	20
BLK	GPL96	0.346	0.893	0.89	3
BLM	GPL96	0.783	0.929	1.03	213.5
BLMH	GPL96	0.00258	0.0935	1.32	183
BLNK	GPL96	0.76	0.953	0.97	186
BLOC1S1	GPL96	0.14	0.947	0.88	1070
BLOC1S2	GPL570	0.189	0.965	1.19	1085.5
BLOC1S3	GPL570	0.0376	0.269	1.34	161.5
BLOC1S4	GPL570	0.782	0.939	0.97	504.5
BLOC1S6	GPL570	0.807	0.995	1.03	1475
BLVRA	GPL96	0.114	0.648	0.87	1077.5
BLVRB	GPL96	0.0351	0.226	1.21	565.5
BLZF1	GPL570	0.218	0.433	1.18	56
BMF	GPL570	0.0234	0.0319	1.29	159
BMP1	GPL96	0.00631	0.0472	0.79	129
BMP10	GPL96	0.83	0.978	1.02	8
BMP15	GPL96	0.388	0.566	1.08	36
BMP2	GPL96	0.0343	0.136	1.18	49.54
BMP2K	GPL96	0.18	0.922	1.13	127
BMP3	GPL96	0.511	0.805	0.94	7
BMP4	GPL96	0.321	0.363	1.09	10
BMP5	GPL96	0.651	0.67	1.04	14
BMP6	GPL96	0.0834	0.308	0.87	117
BMP7	GPL96	0.000894	0.0456	1.33	770.5
BMP8A	GPL96	0.217	0.34	0.89	9
BMPER	GPL570	0.382	0.984	1.15	3
BMPR1A	GPL96	0.0035	0.0417	1.26	857.92
BMPR1B	GPL570	0.11	0.369	0.83	758.58
BMPR2	GPL570	0.26	0.409	0.87	1340.5
BMS1	GPL96	0.122	0.498	0.89	652
BMS1P20	GPL570	0.967	0.999	0.99	76
BMS1P5	GPL570	0.0169	0.115	0.75	65.5
BMS1P6	GPL570	0.0988	0.571	1.23	448.5
BMX	GPL96	0.794	0.944	0.98	5
BNC1	GPL570	0.107	0.177	1.2	28
BNC2	GPL570	0.229	0.335	1.17	139
BNIP1	GPL96	0.00161	0.0309	1.33	93.56
BNIP2	GPL570	0.0851	0.243	1.24	432.2
BNIP3	GPL96	0.0247	0.0904	1.21	1828.92
BNIP3L	GPL96	0.206	0.761	1.12	1564
BNIPL	GPL570	0.562	0.865	1.09	8
BOC	GPL570	0.455	0.99	0.91	581
BOD1	GPL570	0.321	0.482	1.13	1070.94
BOD1L1	GPL570	0.51	0.997	0.92	562
BOD1L2	GPL570	0.0609	0.191	1.25	44
BOK	GPL570	0.315	0.459	1.14	162.5
BOLA1	GPL96	0.938	0.966	0.99	269
BOLA3	GPL570	0.0217	0.283	1.36	1319.5
BOLA3-AS1	GPL570	0.686	0.735	0.95	6.5
BOLL	GPL570	0.425	0.647	1.12	40
BOP1	GPL96	0.828	0.993	1.02	282
BORA	GPL96	0.63	0.914	1.04	206
BPESC1	GPL96	0.557	0.469	0.94	2
BPGM	GPL96	0.794	0.913	0.98	249
BPHL	GPL96	0.00739	0.0174	0.81	373
BPI	GPL96	0.0251	0.147	0.84	20
BPIFA1	GPL96	0.731	0.787	0.97	9
BPIFA2	GPL570	0.136	0.219	1.18	49
BPIFA3	GPL570	0.00351	0.0658	1.41	112
BPIFA4P	GPL570	0.00242	0.0129	1.42	87
BPIFB1	GPL570	0.608	0.987	1.08	5
BPIFB2	GPL570	0.938	0.939	1.01	13
BPIFB4	GPL570	0.654	0.989	1.06	11
BPIFB6	GPL570	0.0627	0.151	1.3	7
BPIFC	GPL570	0.0383	0.949	1.36	5
BPNT1	GPL570	0.0443	0.155	1.26	291.24
BPTF	GPL570	0.117	0.816	1.23	108
BRAF	GPL570	0.694	0.791	0.95	442.72
BRAP	GPL96	0.422	0.995	1.07	277.5
BRAT1	GPL570	0.533	0.69	1.08	218
BRCA1	GPL96	0.0578	0.315	1.16	208
BRCA2	GPL96	0.196	0.983	0.89	57
BRCC3	GPL570	0.00179	0.018	0.68	725
BRD1	GPL96	0.958	0.96	1	287
BRD2	GPL96	0.0321	0.135	0.85	2396
BRD3	GPL96	0.46	0.91	1.07	655.5
BRD4	GPL570	0.0958	0.547	1.26	531.5
BRD7	GPL96	0.667	0.998	1.04	765
BRD7P3	GPL570	0.302	0.319	1.13	22
BRD8	GPL96	0.121	0.516	1.15	1439.24
BRD9	GPL96	0.34	0.843	0.92	370.5
BRDT	GPL96	0.548	0.77	0.95	5
BRE	GPL96	0.0597	0.222	1.16	1359
BREA2	GPL570	0.977	0.459	1	8
BRE-AS1	GPL570	0.307	0.982	0.88	59
BRF1	GPL96	0.626	0.997	0.96	63
BRF2	GPL96	0.132	0.631	1.13	499
BRI3	GPL570	0.142	0.419	1.22	1744.5
BRICD5	GPL570	0.244	0.603	1.14	141
BRINP1	GPL96	0.235	0.459	1.11	32
BRINP2	GPL96	0.723	0.966	1.03	5
BRINP3	GPL96	0.803	0.915	0.98	3
BRIP1	GPL570	0.0089	0.212	1.41	194.38
BRIX1	GPL96	0.988	0.959	1	252
BRK1	GPL570	0.357	0.752	1.13	3031
BRMS1	GPL96	0.868	0.994	0.99	343.5
BRMS1L	GPL570	0.17	0.793	1.2	434.5
BROX	GPL570	0.0749	0.295	1.28	1695.5
BRPF1	GPL96	0.296	0.589	1.1	236
BRPF3	GPL570	0.183	0.829	1.19	284.94
BRS3	GPL96	0.791	0.985	1.02	11
BRSK1	GPL570	0.253	0.678	0.87	78
BRSK2	GPL570	0.077	0.148	1.27	10
BRWD1	GPL570	0.109	0.657	0.82	169.5
BRWD1-IT2	GPL570	0.00389	0.0431	1.53	80
BRWD3	GPL570	0.0413	0.13	1.27	74
BSDC1	GPL96	0.205	0.948	0.89	360
BSG	GPL96	0.472	0.858	0.94	814
BSN	GPL96	0.818	0.976	1.02	7
BSN-AS2	GPL570	0.105	0.0877	1.24	22
BSND	GPL570	0.601	0.932	1.07	28.5
BSPRY	GPL96	0.761	0.993	1.03	172.5
BST1	GPL96	0.13	0.932	1.15	69.5
BST2	GPL96	0.0401	0.564	0.84	2068
BTAF1	GPL96	0.273	0.892	1.11	623
BTBD1	GPL96	0.0102	0.104	1.26	1706.24
BTBD10	GPL570	0.018	0.0971	1.31	544.12
BTBD11	GPL570	0.253	0.449	1.17	54
BTBD16	GPL570	0.0377	0.193	1.79	2
BTBD17	GPL570	0.594	0.898	0.93	5
BTBD2	GPL96	0.94	0.975	0.99	148
BTBD3	GPL96	0.614	0.884	0.96	625
BTBD6	GPL570	0.011	0.0605	1.34	1139.64
BTBD7	GPL570	0.022	0.0679	1.3	1083
BTBD8	GPL570	0.643	0.72	0.94	4
BTBD9	GPL570	0.862	0.962	0.98	84.5
BTC	GPL96	0.453	0.952	0.94	39.5
BTD	GPL96	0.267	0.883	1.11	82
BTF3	GPL96	0.0898	0.332	1.17	4091
BTF3L4	GPL570	0.0973	0.222	1.26	216
BTF3P11	GPL96	0.317	0.998	0.91	6
BTG1	GPL570	0.443	0.99	0.9	19
BTG2	GPL96	0.0307	0.313	0.83	1332.3
BTG3	GPL96	0.516	0.864	0.94	1462
BTG4	GPL96	0.33	0.888	1.09	5
BTK	GPL96	0.228	0.934	0.9	32
BTLA	GPL570	0.0887	0.575	0.8	33
BTN1A1	GPL96	0.175	0.774	0.88	5
BTN2A1	GPL96	0.062	0.255	0.86	673
BTN2A2	GPL96	0.00566	0.0172	0.78	58.5
BTN3A1	GPL96	0.154	0.361	0.89	564.64
BTN3A2	GPL96	0.243	0.428	0.91	209.74
BTN3A3	GPL96	0.0315	0.144	0.84	358.72
BTNL2	GPL96	0.391	0.395	0.93	7
BTNL3	GPL96	0.687	0.997	0.96	55
BTNL8	GPL96	0.683	0.651	1.04	8
BTNL9	GPL570	0.644	0.946	0.94	235.5
BTRC	GPL570	0.0917	0.237	1.22	345
BUB1	GPL96	0.079	0.213	1.17	283.5
BUB1B	GPL96	0.0819	0.178	1.17	434.5
BUB3	GPL96	0.246	0.502	1.11	1933.5
BUD13	GPL570	0.0532	0.22	1.28	369
BUD31	GPL96	0.257	0.995	1.11	1524.5
BVES	GPL570	0.00981	0.0456	1.35	87.46
BVES-AS1	GPL570	0.35	0.65	1.14	5
BYSL	GPL96	0.0226	0.0823	0.84	416
BZRAP1	GPL96	0.688	0.953	1.04	122
BZRAP1-AS1	GPL570	0.858	0.969	0.98	57.5
BZW1	GPL96	0.151	0.928	1.14	2690.5
BZW2	GPL96	0.357	0.949	1.09	2560.5
C10orf10	GPL96	0.866	1	0.99	434.5
C10orf107	GPL570	0.588	0.724	1.07	6
C10orf11	GPL570	0.427	0.982	1.11	324
C10orf113	GPL570	0.358	0.603	1.15	8
C10orf12	GPL96	0.222	0.909	1.13	5
C10orf126	GPL570	0.591	0.98	1.09	2
C10orf128	GPL570	0.261	0.989	0.87	112
C10orf2	GPL96	0.199	0.219	1.12	213.5
C10orf25	GPL570	0.00862	0.0544	1.35	85
C10orf32	GPL570	0.0102	0.0533	1.41	745.5
C10orf35	GPL570	0.00798	0.037	1.41	197.2
C10orf53	GPL570	0.0068	0.027	1.48	14
C10orf54	GPL570	0.157	0.865	0.83	45.5
C10orf55	GPL570	0.0309	0.105	0.78	16
C10orf62	GPL570	0.44	0.652	1.1	41
C10orf67	GPL570	0.579	0.594	1.07	10
C10orf71	GPL570	0.215	0.62	0.86	50
C10orf71-AS1	GPL570	0.096	0.186	1.23	19
C10orf76	GPL96	0.812	0.899	0.98	168
C10orf82	GPL570	0.00249	0.0105	1.41	89
C10orf88	GPL570	4.83e-05	0.000271	1.58	255
C10orf90	GPL570	0.731	0.817	1.05	6
C10orf95	GPL96	0.124	0.379	0.88	48
C10orf99	GPL570	0.0247	0.28	1.37	12
C11orf1	GPL570	0.199	0.476	0.85	557
C11orf16	GPL96	0.95	0.968	1.01	16
C11orf21	GPL570	0.928	0.837	0.99	11
C11orf24	GPL96	0.423	0.898	0.94	599.28
C11orf30	GPL570	0.135	0.442	0.84	489.96
C11orf31	GPL570	0.512	0.725	1.09	4367
C11orf40	GPL570	0.308	0.595	1.15	4
C11orf42	GPL570	0.00024	0.00258	1.51	55
C11orf44	GPL570	0.0674	0.047	1.29	29
C11orf45	GPL570	0.596	0.964	0.93	72.5
C11orf49	GPL96	0.745	0.986	0.97	767
C11orf53	GPL570	0.18	0.884	0.84	18
C11orf54	GPL570	0.924	0.999	1.01	800.5
C11orf57	GPL96	0.146	0.285	0.88	349
C11orf58	GPL570	0.458	0.884	0.92	1085.9
C11orf63	GPL96	0.62	0.66	0.96	83
C11orf65	GPL570	0.00554	0.101	0.7	11
C11orf68	GPL96	0.386	0.999	1.08	311
C11orf70	GPL570	0.0415	0.372	1.32	80.5
C11orf71	GPL96	0.37	0.529	0.93	316
C11orf73	GPL570	0.37	0.991	0.89	1112.5
C11orf74	GPL570	0.0193	0.0966	1.33	428.26
C11orf80	GPL96	0.296	0.478	1.1	95.5
C11orf84	GPL570	0.0878	0.124	1.23	139
C11orf85	GPL570	0.0883	0.91	0.8	39
C11orf86	GPL570	0.349	0.83	1.13	20
C11orf87	GPL570	0.473	0.625	1.1	3
C11orf88	GPL570	0.842	0.989	0.97	29
C11orf94	GPL570	0.0872	0.232	1.25	26
C11orf95	GPL96	0.095	0.574	1.17	460.5
C11orf96	GPL570	0.0198	0.0537	1.3	685
C11orf97	GPL570	0.0955	0.71	0.81	10
C12orf10	GPL96	0.252	0.676	0.91	734.28
C12orf29	GPL96	0.00229	0.0157	1.32	505.5
C12orf4	GPL570	0.0642	0.335	1.24	505
C12orf40	GPL570	0.766	0.865	1.04	2
C12orf42	GPL570	0.372	0.94	1.13	27
C12orf43	GPL96	0.516	0.593	0.94	243
C12orf45	GPL570	0.895	0.975	1.02	293.5
C12orf49	GPL96	0.0767	0.146	1.16	225
C12orf5	GPL96	0.0278	0.0709	1.21	333
C12orf50	GPL570	0.694	0.776	1.06	4
C12orf54	GPL570	0.489	0.515	1.1	8
C12orf56	GPL570	0.0431	0.22	1.32	102.5
C12orf57	GPL570	0.695	0.878	0.95	2503.16
C12orf60	GPL570	0.813	0.865	0.97	66
C12orf65	GPL570	0.915	0.987	1.01	351
C12orf66	GPL570	0.012	0.154	0.72	252.18
C12orf73	GPL570	0.00146	0.00773	1.44	481
C12orf74	GPL570	0.417	0.505	1.1	7
C12orf75	GPL570	0.00102	0.0138	1.47	590
C12orf76	GPL570	0.52	0.918	1.09	273.5
C12orf77	GPL570	0.344	0.2	1.13	7
C12orf79	GPL570	0.158	0.563	1.18	17
C12orf80	GPL570	0.536	0.896	0.92	32
C14orf1	GPL96	0.214	0.656	1.12	689
C14orf105	GPL570	0.735	0.999	0.95	8
C14orf119	GPL570	0.0408	0.19	0.78	1422
C14orf132	GPL96	0.179	0.948	1.11	286
C14orf142	GPL570	0.0122	0.0298	0.75	521
C14orf159	GPL96	0.077	0.228	0.86	564
C14orf166	GPL96	0.65	0.993	0.96	4618.5
C14orf169	GPL96	0.632	0.966	0.96	420
C14orf178	GPL570	0.0242	0.0263	1.3	77
C14orf180	GPL570	0.654	0.968	1.08	6
C14orf183	GPL570	0.00668	0.0241	1.36	83
C14orf2	GPL96	0.415	0.633	1.07	1576
C14orf28	GPL570	0.166	0.635	0.85	172
C14orf37	GPL570	0.59	0.98	1.07	24
C14orf39	GPL570	0.00279	0.00569	1.42	28
C14orf79	GPL96	0.553	0.89	0.95	59
C14orf80	GPL570	0.0725	0.416	1.29	33
C14orf93	GPL96	0.254	0.706	0.9	107
C15orf26	GPL570	0.481	0.974	1.11	5
C15orf27	GPL570	0.00196	0.00604	1.58	55
C15orf32	GPL570	0.483	0.726	1.1	3
C15orf39	GPL96	0.0325	0.131	0.83	179
C15orf40	GPL570	0.53	0.639	0.92	279
C15orf41	GPL570	0.141	0.548	1.22	194.5
C15orf43	GPL570	0.107	0.21	1.2	12
C15orf48	GPL570	0.265	0.668	1.16	250.5
C15orf52	GPL570	0.0507	0.201	0.8	273
C15orf54	GPL570	0.319	0.594	0.88	8
C15orf56	GPL570	0.699	0.553	0.95	12
C15orf57	GPL570	0.92	1	0.99	237.5
C15orf59	GPL570	0.542	0.994	0.9	3
C15orf61	GPL570	0.483	0.887	1.1	732
C15orf62	GPL570	0.361	0.468	0.89	6
C15orf65	GPL570	0.0152	0.144	1.33	154
C16orf13	GPL570	0.615	0.863	0.94	425.5
C16orf45	GPL96	0.331	0.492	1.09	110
C16orf46	GPL570	0.478	0.99	0.91	10
C16orf52	GPL570	0.203	0.964	1.18	180
C16orf54	GPL570	0.708	0.946	1.05	30
C16orf58	GPL96	0.00447	0.027	0.8	480.44
C16orf59	GPL96	0.501	0.958	0.94	42
C16orf62	GPL96	0.19	0.298	0.89	374.5
C16orf70	GPL570	0.0142	0.0396	1.37	294.64
C16orf71	GPL96	0.832	0.678	1.02	5
C16orf72	GPL570	0.24	0.669	1.14	388
C16orf74	GPL570	0.355	0.994	1.14	8
C16orf78	GPL570	0.451	0.984	1.11	12
C16orf82	GPL570	0.176	0.335	1.21	7
C16orf86	GPL570	0.506	0.674	0.92	63
C16orf87	GPL570	0.194	0.994	1.2	152
C16orf89	GPL570	0.596	0.966	0.93	10
C16orf91	GPL570	0.0827	0.206	1.23	318
C16orf92	GPL570	0.451	0.997	0.9	11
C16orf93	GPL570	0.0335	0.0965	0.76	97
C16orf95	GPL96	0.197	0.547	0.89	105.5
C17orf100	GPL570	0.428	0.487	1.1	109
C17orf104	GPL570	0.472	0.394	1.09	22
C17orf105	GPL570	0.482	0.403	1.09	5
C17orf47	GPL570	0.409	0.133	1.12	6
C17orf50	GPL570	0.461	0.496	1.1	8
C17orf51	GPL570	0.00229	0.00862	1.42	48
C17orf53	GPL96	0.983	0.995	1	14
C17orf58	GPL570	0.667	0.994	0.94	483.5
C17orf59	GPL96	0.26	0.249	0.91	19
C17orf62	GPL96	0.566	0.95	1.05	517
C17orf64	GPL570	0.0696	0.247	1.23	30
C17orf67	GPL570	0.0818	0.499	1.28	49
C17orf70	GPL96	0.0667	0.544	0.86	168
C17orf74	GPL570	0.0875	0.18	1.3	4
C17orf75	GPL96	0.344	0.773	1.09	153.5
C17orf77	GPL570	0.356	0.97	0.89	7
C17orf78	GPL570	0.129	0.313	1.19	10
C17orf80	GPL570	0.768	0.779	1.04	472
C17orf82	GPL570	0.0695	0.102	1.24	136
C17orf85	GPL96	0.164	0.342	1.13	228
C17orf89	GPL570	0.77	0.894	0.96	869.5
C17orf96	GPL570	0.117	0.996	0.82	47
C17orf97	GPL570	0.529	0.868	0.92	240.38
C17orf98	GPL570	0.695	0.642	0.95	5
C17orf99	GPL570	0.693	0.612	0.96	10
C18orf12	GPL570	0.332	0.704	1.15	10
C18orf21	GPL570	0.0121	0.0443	0.74	562
C18orf25	GPL570	0.0322	0.326	1.29	1124.36
C18orf42	GPL570	0.332	0.738	1.16	5
C18orf54	GPL570	0.063	0.124	1.31	76
C18orf61	GPL570	0.934	0.937	1.01	10
C18orf8	GPL96	0.225	0.606	0.91	521
C19orf12	GPL570	0.00455	0.0216	1.4	125
C19orf18	GPL570	0.0937	0.374	0.82	77
C19orf24	GPL96	0.274	0.849	0.91	206
C19orf25	GPL570	0.13	0.31	1.23	140.5
C19orf26	GPL570	0.135	0.0427	1.2	10
C19orf33	GPL570	0.766	0.98	1.04	1703.5
C19orf40	GPL96	0.722	0.881	1.03	98
C19orf43	GPL570	0.0966	0.971	1.25	2440.5
C19orf44	GPL570	0.0846	0.394	1.22	78
C19orf45	GPL570	0.635	0.988	1.07	20
C19orf47	GPL570	0.368	0.502	1.11	45
C19orf48	GPL570	0.712	0.999	0.95	328
C19orf52	GPL570	0.865	0.978	1.02	144.5
C19orf53	GPL96	0.478	0.852	1.06	2666.62
C19orf54	GPL96	0.0988	0.812	1.17	371
C19orf57	GPL96	0.216	0.982	1.12	17
C19orf60	GPL96	0.49	0.761	1.06	180.5
C19orf66	GPL96	0.729	0.994	1.03	467
C19orf68	GPL570	0.0198	0.0807	0.77	25
C19orf70	GPL570	0.237	0.311	0.87	896
C19orf73	GPL96	0.0463	0.265	0.86	23
C19orf80	GPL96	0.562	0.966	1.06	4
C19orf81	GPL570	0.818	0.913	1.03	32.5
C19orf83	GPL570	0.402	0.515	0.89	11
C19orf84	GPL570	0.171	0.889	1.21	19
C1D	GPL96	0.128	0.409	1.15	957
C1GALT1	GPL570	0.146	0.705	0.83	171
C1GALT1C1	GPL96	0.121	0.624	0.88	1059.96
C1orf100	GPL570	0.312	0.19	1.13	13
C1orf101	GPL570	0.145	0.179	0.85	72
C1orf105	GPL96	0.177	0.995	0.89	32.5
C1orf106	GPL96	0.237	0.549	0.9	676.5
C1orf109	GPL96	0.604	0.992	1.05	298
C1orf110	GPL570	0.949	0.966	0.99	6
C1orf111	GPL570	0.557	0.848	1.07	17
C1orf112	GPL96	0.597	0.591	1.05	129
C1orf115	GPL96	0.00399	0.0249	0.78	267.5
C1orf116	GPL96	0.01	0.481	1.27	52.5
C1orf122	GPL570	0.0888	0.354	1.26	894
C1orf123	GPL96	0.0111	0.231	1.25	1147
C1orf127	GPL570	0.0079	0.167	1.48	13
C1orf131	GPL570	0.996	0.999	1	701.5
C1orf145	GPL570	0.136	0.3	1.22	60
C1orf158	GPL570	0.281	0.712	0.86	13
C1orf159	GPL96	0.311	0.876	0.91	73
C1orf162	GPL570	0.337	0.991	0.88	184.5
C1orf168	GPL570	0.0035	0.0298	0.69	46
C1orf174	GPL96	0.236	0.826	1.11	898.5
C1orf177	GPL570	0.376	0.498	1.13	26
C1orf186	GPL570	0.091	0.96	1.25	1011
C1orf194	GPL570	0.29	0.692	0.89	44.12
C1orf198	GPL570	0.000262	0.00239	1.58	1081.26
C1orf204	GPL570	0.196	0.355	1.18	98
C1orf21	GPL96	0.33	0.564	1.09	24.5
C1orf210	GPL570	0.292	0.879	0.87	153
C1orf216	GPL96	0.597	0.998	1.05	275
C1orf220	GPL570	0.289	0.762	1.16	12
C1orf226	GPL570	0.00539	0.0195	1.43	149
C1orf228	GPL570	0.0524	0.189	0.8	27
C1orf233	GPL570	0.0985	0.236	1.21	298
C1orf234	GPL570	0.75	0.869	1.05	3
C1orf27	GPL96	0.496	0.814	0.94	604
C1orf35	GPL96	0.254	0.936	0.9	186
C1orf43	GPL570	0.557	0.809	0.93	6383.5
C1orf50	GPL96	0.0176	0.116	1.2	526.42
C1orf52	GPL570	0.453	0.975	0.91	73
C1orf53	GPL570	0.0738	0.117	1.26	180
C1orf54	GPL96	0.0325	0.224	1.19	620
C1orf56	GPL96	0.376	0.662	1.07	176
C1orf61	GPL96	0.482	0.998	0.94	53
C1orf64	GPL570	0.104	0.148	1.23	24
C1orf68	GPL96	0.399	0.356	0.94	20
C1orf74	GPL570	0.052	0.165	1.31	109
C1orf86	GPL570	0.841	0.953	0.97	302.5
C1orf87	GPL570	0.405	0.991	1.13	6
C1orf94	GPL570	0.297	0.916	1.17	16
C1orf95	GPL96	0.416	1	0.93	20
C1QA	GPL96	0.391	0.994	0.93	455.5
C1QB	GPL96	0.417	0.996	1.07	500.5
C1QBP	GPL96	0.25	0.797	1.1	1793
C1QC	GPL570	0.32	0.673	1.14	605
C1QL1	GPL96	0.00209	0.0413	1.32	55
C1QTNF1	GPL96	0.141	0.404	1.14	105
C1QTNF1-AS1	GPL570	0.885	0.982	1.02	8
C1QTNF2	GPL570	0.102	0.197	1.2	12
C1QTNF3	GPL96	0.00135	0.00332	1.31	206
C1QTNF4	GPL570	0.674	0.903	1.06	8
C1QTNF6	GPL570	0.0775	0.376	1.27	7.5
C1QTNF7	GPL570	0.00829	0.125	1.44	51
C1QTNF9	GPL570	0.2	0.373	1.18	25
C1QTNF9B-AS1	GPL96	0.672	0.894	0.96	39.62
C1R	GPL96	0.475	0.876	1.07	1154
C1RL	GPL96	0.00598	0.0305	0.8	883.7
C1RL-AS1	GPL570	0.231	0.489	1.17	68
C1S	GPL96	0.341	0.999	1.09	1842
C2	GPL96	0.0644	0.299	0.86	378.92
C20orf141	GPL570	0.122	0.0445	1.22	12
C20orf144	GPL570	0.213	0.915	1.2	7
C20orf166-AS1	GPL570	0.0274	0.0886	1.29	160
C20orf173	GPL570	0.787	0.981	0.96	8
C20orf181	GPL570	0.741	0.683	0.96	9
C20orf194	GPL570	0.241	0.585	0.86	363
C20orf195	GPL96	0.0296	0.0745	0.84	49
C20orf196	GPL570	0.361	0.62	1.13	102
C20orf197	GPL570	0.89	0.751	0.98	5
C20orf202	GPL570	0.497	0.965	0.91	10
C20orf203	GPL570	0.00173	0.0075	1.55	90
C20orf27	GPL96	0.809	0.862	1.02	98
C20orf57	GPL570	0.734	0.998	1.05	39
C20orf62	GPL570	0.0553	0.097	1.3	16
C20orf78	GPL570	0.393	0.523	1.12	13
C20orf85	GPL570	0.0464	0.358	0.8	47
C20orf96	GPL570	0.938	0.86	1.01	15
C21orf2	GPL96	0.775	0.693	0.97	37
C21orf58	GPL570	0.0501	0.557	0.78	35.5
C21orf59	GPL96	0.138	0.532	0.88	1019.5
C21orf62	GPL570	0.319	0.988	1.14	16
C21orf62-AS1	GPL570	0.159	0.899	1.18	80.3
C21orf91	GPL570	0.437	0.89	0.9	1118
C21orf91-OT1	GPL570	0.000619	0.00316	0.68	54
C22orf15	GPL570	0.116	0.33	0.82	13
C22orf23	GPL570	0.561	0.903	1.08	15
C22orf24	GPL96	0.309	0.974	0.91	25
C22orf29	GPL570	0.00122	0.0155	0.68	409
C22orf31	GPL96	0.115	0.997	0.87	28
C22orf34	GPL570	0.0657	0.999	0.79	14
C22orf39	GPL570	0.721	0.887	1.05	147.72
C22orf42	GPL570	0.0245	0.0518	1.36	19
C22orf46	GPL96	0.47	0.592	0.94	41
C2CD2	GPL96	0.554	0.679	0.95	425
C2CD2L	GPL96	0.454	0.668	0.94	101
C2CD3	GPL96	0.00874	0.0437	0.81	582
C2CD4A	GPL570	0.417	0.753	1.12	7
C2CD4C	GPL570	0.0518	0.217	1.25	57
C2CD5	GPL96	0.113	0.4	1.13	1699.4
C2orf15	GPL570	0.511	0.994	1.09	51.5
C2orf16	GPL570	0.572	0.876	0.93	37
C2orf40	GPL570	0.496	0.747	0.92	110.5
C2orf42	GPL96	0.0429	0.0772	1.18	367
C2orf43	GPL96	0.0178	0.125	0.82	206
C2orf44	GPL96	0.0332	0.138	0.83	133
C2orf47	GPL96	0.121	0.977	1.16	1036
C2orf49	GPL96	0.00696	0.0238	1.24	335
C2orf54	GPL96	0.187	0.508	1.11	79
C2orf57	GPL570	0.0194	0.0342	1.46	5
C2orf61	GPL570	0.465	0.907	0.9	6
[truncated: 17,890 more rows]
