# Supplementary material for: Discovery and ranking of the most robust prognostic biomarkers in serous ovarian cancer
Source: GeroScience. 2023 Mar 1;45(3):1889–98. doi: 10.1007/s11357-023-00742-4 (PMC10400493; doi:10.1007/s11357-023-00742-4)
Supplement: Supplementary file 4 — Supplementary file4 (XLSX 42.1 KB) [file 11357_2023_742_MOESM4_ESM.xlsx]

## Sheet: Up GO input
AAK1
AAR2
ABCC5
ABL2
ACIN1
ACTR1A
ACTR5
ACVR2A
ACSS1
ADARB1
ADCK4
AEBP1
AFTPH
AIFM2
AKAP12
AKAP8L
AKIRIN2
AKT3
ALKBH4
ALKBH5
AMPD2
ANGPTL2
ANKLE2
ANKRD13A
ANKRD17
ANTXR1
AP1M1
AP3B1
APBB2
APMAP
APOD
AQP1
ARFGAP1
ARFRP1
ARHGAP19
ARHGEF1
ARHGEF6
ARMC6
ARNT
ARRB2
ASAP3
ASPN
ASPSCR1
ATAD3A
ATF5
ATF7
ATP6V0A1
ATPIF1
AXL
B4GALT5
B4GALT7
BABAM1
BAHD1
BANP
BASP1
BCAM
BCL2L11
BCL9L
BCORL1
BET1L
BGN
BIVM
BRD9
BRF2
C10orf88
C11orf68
C12orf49
C14orf169
C16orf70
C17orf70
C17orf85
C1QTNF3
C2orf74
C3AR1
C6orf106
C7orf13
C8orf82
CABLES2
CACNB3
CACTIN
CACUL1
CALCOCO1
CALD1
CALM3
CAMKK2
CAMTA2
CBFA2T2
CBLN3
CBX6
CBX7
CCDC101
CCDC115
CCDC3
CCDC85C
CCDC9
CCL28
CCNB1
CCNK
CCT3
CD151
CD86
CD93
CDC25B
CDC42BPA
CDCA7L
CDH5
CDK14
CEP250
CERCAM
CERS5
CGN
CHD6
CHMP7
CIART
CIC
CILP2
CLDN4
CLIP3
CLPTM1L
CLSTN1
CLTB
CMSS1
CNBP
CNIH4
CNKSR1
CNN3
CNPY4
CNTROB
COG4
COL10A1
COL12A1
COL16A1
COL1A1
COL3A1
COL5A1
COL5A2
COL6A2
COL8A2
COLEC12
COLGALT1
COMMD1
COMMD10
COMMD7
COPS7A
COPZ2
CORO1C
CPNE1
CPSF7
CRABP2
CRISPLD2
CRTC2
CRYAB
CTBP1-AS2
CTDSP2
CTGF
CTHRC1
CTSK
CX3CR1
CXCL12
CXCL14
CXCL16
CYP1A2
CYR61
CYTH3
CCS
CSE1L
CSF1R
CSRNP2
DAB2
DCAF16
DCAF4
DCAF5
DCAF6
DCN
DDIT4L
DDR2
DDX50
DEDD
DERL3
DFFA
DHDDS
DHX16
DHX37
DHX9
DIAPH3
DLGAP4
DNAJB11
DNAJB2
DNAJB4
DNAJC1
DNAJC13
DNAJC14
DOCK1
DOCK11
DPYSL3
DRAP1
DSC2
DSTNP2
DTNBP1
DTWD2
DVL3
E4F1
ECM1
EDEM3
EDNRA
EEFSEC
EFEMP2
EGR2
EID2
EIF1AD
EIF4E2
ELMSAN1
EML3
ENG
EPB41
EPB41L1
EPB41L3
EPN2
EPS8L1
ERC1
ERF
ETF1
ETV3
EVI2A
EXOC6B
FAM109B
FAM118B
FAM126A
FAM126B
FAM160B2
FAM168B
FAM193A
FAM193B
FAM20B
FAM219A
FAM43A
FAM53B
FAM53C
FAM69A
FAM84B
FAM91A1
FAP
FARP1
FASTK
FBXL2
FBXO2
FBXO32
FBXO46
FEM1C
FERMT2
FEZ1
FIGN
FLJ23867
FLNA
FMO4
FN1
FOSL2
FOXN3
FOXO1
FRMD4A
FRMD6
FST
FUBP1
FZD7
GABARAPL1
GADD45B
GAL3ST4
GALNT10
GAS7
GDI1
GEM
GET4
GGA3
GID8
GIGYF1
GIMAP4
GIPC1
GIT2
GJB2
GJC1
GLIPR1
GLIS2
GLMP
GLT8D2
GLTP
GMFB
GOLGA3
GPBP1L1
GPN2
GPR34
GPSM1
GRIPAP1
GRK6
GRSF1
GSK3A
GSS
GTPBP4
HCFC1
HDAC11
HDAC4
HDAC7
HDLBP
HEATR1
HERC6
HEXDC
HEY1
HIF1AN
HLA-F-AS1
HLTF
HNRNPUL1
HOMER3
HSPA14
HSPA2
HVCN1
IDH3B
IFFO1
IFI27L1
IFT88
IGF1
ING4
INPP5A
INPP5K
INTS9
IQGAP3
IRF2BPL
ISM1
ITFG2
ITGA5
ITPKC
ITSN1
JUN
JUNB
JUP
KAL1
KATNAL1
KBTBD6
KCTD3
KDM2B
KDM4A
KDM6B
KIAA0196
KIAA0355
KIAA0922
KIAA1217
KIAA2013
KIF1B
KLC2
KLF6
KLF7
KLK5
KRT5
KRT7
LAIR1
LAMA4
LAMA5
LAMP1
LARP4B
LARP7
LATS2
LAYN
LBH
LDB1
LDB2
LHFP
LINC00116
LINC00520
LINC00957
LINC00998
LINC01279
LINC01296
LMBR1L
LMCD1
LMNB2
LOC100289098
LOC101929243
LOC102724002
LOC102724112
LOC102724364
LOC158960
LOC646214
LOX
LOXL4
LPP
LRIG2
LRRC15
LTBP1
LUM
LUZP1
LZTS2
MAGED2
MAML1
MANBAL
MAP4
MAP4K4
MAP7D1
MAPK8IP3
MARVELD1
MBNL2
MCAM
MCL1
MCRS1
MED10
MED26
MED28
MED29
MED30
MED6
MEF2C
MERTK
METTL10
MEX3A
MFAP2
MFAP3
MFAP4
MFN2
MGEA5
MIIP
MIR22HG
MMP2
MORC2-AS1
MPP5
MPV17L
MRC2
MSTO1
MTG2
MUL1
MVK
MX2
MXD1
MXD4
MXRA8
MYH14
MYH9
MYL9
MYO1F
MYO9B
MYPOP
N6AMT2
NAB2
NCDN
NCK1-AS1
NCK2
NCOA3
NCOA5
NDST1
NDUFAF5
NECAP2
NET1
NFIX
NFYC
NLGN2
NLRC5
NNMT
NOC2L
NOP9
NPR1
NR1D1
NRBF2
NRBP1
NRBP2
NRDE2
NSUN2
NT5DC2
NTAN1
NUAK1
NUCKS1
NUDT14
NUDT19
OAZ2
OLFML1
OLFML3
OPTN
OSBPL11
OSBPL2
OTUD4
OTULIN
OXSR1
OXTR
P3H1
PACS1
PADI2
PALLD
PANK2
PARD6B
PARP10
PBX1
PCAT6
PCIF1
PCNT
PDCD11
PDDC1
PDGFD
PDGFRB
PDLIM2
PDLIM7
PDRG1
PDZRN3
PEF1
PEPD
PER3
PFDN1
PHACTR4
PHF20L1
PHLDB2
PHRF1
PI4KB
PIGU
PINK1
PITHD1
PITRM1
PLCG1
PLEKHG4
PLEKHM1
PLOD3
PLS3
PLXNC1
PLXND1
PMP22
POFUT2
POLR1A
POLR2A
POSTN
PPFIBP1
PPIC
PPIG
PPM1K
PPP1R12B
PPP2CA
PPP2R5A
PPP6R3
PQLC1
PRELID1
PRICKLE2
PRKACA
PRKCE
PROM2
PRR12
PRRX1
PRUNE
PSEN1
PTGIS
PTK7
PTMS
PTRF
PXDC1
PXN
PYGO2
R3HCC1L
RAB11FIP5
RAB32
RAB3GAP1
RAB5B
RAB7A
RABAC1
RAF1
RALGAPB
RAP1GAP
RAP2A
RBCK1
RBMS1
RBPJ
RCAN1
RCC1
RECQL
RFWD2
RFX1
RGMA
RGS19
RGS5
RHOB
RIF1
RILPL1
RMND5B
RNF139
RNF216
RNLS
RPRD1B
RPS6KC1
RSPRY1
RTFDC1
RWDD2A
SAMD1
SAMD4B
SATB1
SCD5
SCPEP1
SDAD1
SDF2
SEMA5B
SERINC3
SERPINF1
SERTAD3
SETDB1
SF1
SFRP2
SFT2D2
SFXN2
SFXN3
SGK1
SH3PXD2A
SH3PXD2B
SHKBP1
SHOC2
SIDT2
SIN3B
SIPA1L3
SIRPA
SIRT2
SKI
SLC12A8
SLC12A9
SLC25A44
SLC29A1
SLC34A3
SLC35C2
SLC39A1
SLC39A13
SLC41A1
SLC45A4
SLC8B1
SLCO2B1
SLIT2
SMARCD1
SMG7
SMIM3
SMTN
SMYD3
SMYD4
SNAI2
SNHG12
SNORA61
SNRNP70
SNX21
SP1
SP2
SPIDR
SPIN3
SPOCK2
SPSB1
SRGAP1
SRGAP2
SRRM2
SRSF9
SSBP3
SSH1
SSH2
STAB1
STAG1
STEAP4
STK25
STK4
STON2
STX12
SUPT5H
SWT1
SYDE1
SYNDIG1
SYNE4
SYNPO
SYT11
TAGLN
TATDN1
TBC1D10A
TBC1D20
TBC1D23
TBC1D2B
TBP
TCF19
TCOF1
TEAD2
TEAD4
TGFB1I1
TGFBR1
TGIF2
THAP8
THBS1
THBS2
THBS3
THEMIS2
THRB
THY1
TIMP2
TIMP3
TLE3
TLE4
TMCC1
TMEM129
TMEM167A
TMEM183A
TMEM206
TMEM222
TMEM45A
TMUB2
TNFRSF1A
TNPO1
TNRC18
TOB2
TOMM34
TOP1MT
TP53INP2
TPCN1
TPD52L2
TPM2
TPR
TRAK2
TRIM16L
TRIM39
TRIM45
TRIM59
TRIM65
TRMT6
TRPC4AP
TRPS1
TSPAN15
TSPAN9
TTC19
TTC31
TTLL5
TTPAL
TUBB2A
TUBB6
TXLNA
TXNDC17
TTYH3
UBE2D3
UBE2E2
UBTD2
UBTF
UCHL1
UCK2
UGGT1
ULK1
UNC5B
UPF2
USF2
USP13
USP21
USP4
USP6
UTS2R
VAT1
VCAM1
VCAN
VGLL4
VPS54
VSIG4
WAPAL
WAS
WASF2
WBP1L
WBP4
WDR37
WDR89
WIBG
WNK1
XAGE-4
XPO4
YEATS2
YTHDC1
YTHDF1
YTHDF2
ZBTB40
ZBTB7B
ZCCHC24
ZFP36
ZFP36L2
ZFPM2
ZFYVE1
ZFYVE21
ZFYVE9
ZMYM1
ZNF117
ZNF133
ZNF260
ZNF292
ZNF319
ZNF362
ZNF418
ZNF490
ZNF572
ZNF576
ZNF585B
ZNF608
ZNF687
ZNF692
ZNF777
ZNF783
ZNF879
ZYX
ZSCAN2
ZSCAN31
ZSWIM1

## Sheet: BP
ID	Description	GeneRatio	BgRatio	pvalue	p.adjust	qvalue	geneID	Count
GO:0030198	extracellular matrix organization	45/687	395/18866	1.23e-11	3.19e-08	2.82e-08	AEBP1/ANTXR1/APBB2/BGN/COL10A1/COL12A1/COL16A1/COL1A1/COL3A1/COL5A1/COL5A2/COL6A2/COL8A2/COLGALT1/CRISPLD2/CTSK/DCN/DDR2/EFEMP2/ENG/FAP/FN1/ITGA5/KLK5/LAMA4/LAMA5/LOX/LOXL4/LUM/MFAP2/MFAP4/MMP2/PHLDB2/PLOD3/POSTN/SFRP2/SH3PXD2A/SH3PXD2B/SPOCK2/TGFBR1/THBS1/TIMP2/TNFRSF1A/VCAM1/VCAN	45
GO:0043062	extracellular structure organization	45/687	396/18866	1.34e-11	3.19e-08	2.82e-08	AEBP1/ANTXR1/APBB2/BGN/COL10A1/COL12A1/COL16A1/COL1A1/COL3A1/COL5A1/COL5A2/COL6A2/COL8A2/COLGALT1/CRISPLD2/CTSK/DCN/DDR2/EFEMP2/ENG/FAP/FN1/ITGA5/KLK5/LAMA4/LAMA5/LOX/LOXL4/LUM/MFAP2/MFAP4/MMP2/PHLDB2/PLOD3/POSTN/SFRP2/SH3PXD2A/SH3PXD2B/SPOCK2/TGFBR1/THBS1/TIMP2/TNFRSF1A/VCAM1/VCAN	45
GO:0030199	collagen fibril organization	14/687	55/18866	6.9e-09	1.1e-05	9.69e-06	AEBP1/COL12A1/COL1A1/COL3A1/COL5A1/COL5A2/COLGALT1/DDR2/LOX/LOXL4/LUM/PLOD3/SFRP2/TGFBR1	14
GO:0071560	cellular response to transforming growth factor beta stimulus	27/687	252/18866	5.68e-07	0.000677	0.000599	ARRB2/ASPN/BCL9L/CDH5/CGN/COL1A1/COL3A1/CX3CR1/DAB2/EID2/ENG/FERMT2/GIPC1/JUN/LOX/LTBP1/MEF2C/PDGFD/POSTN/PXN/SKI/TGFB1I1/TGFBR1/THBS1/ZFP36L2/ZFYVE9/ZYX	27
GO:0071559	response to transforming growth factor beta	27/687	258/18866	9.04e-07	0.000862	0.000762	ARRB2/ASPN/BCL9L/CDH5/CGN/COL1A1/COL3A1/CX3CR1/DAB2/EID2/ENG/FERMT2/GIPC1/JUN/LOX/LTBP1/MEF2C/PDGFD/POSTN/PXN/SKI/TGFB1I1/TGFBR1/THBS1/ZFP36L2/ZFYVE9/ZYX	27
GO:0031589	cell-substrate adhesion	33/687	359/18866	1.13e-06	0.000894	0.00079	ANTXR1/APOD/AXL/BCAM/BCL2L11/CCL28/COL16A1/COL1A1/COL3A1/CORO1C/DOCK1/FERMT2/FLNA/FN1/FZD7/ITGA5/JUP/LAMA5/LDB1/MAP4K4/MERTK/PHLDB2/POSTN/PRKCE/PXN/SPOCK2/SRGAP2/STK4/THBS1/THBS3/THY1/VCAM1/ZYX	33
GO:0060485	mesenchyme development	27/687	290/18866	8.33e-06	0.00426	0.00377	BASP1/BCL9L/COL1A1/CORO1C/DAB2/EDNRA/ENG/FN1/HEY1/LAMA5/MEF2C/PDGFRB/PEF1/PHACTR4/PHLDB2/POFUT2/PPP2CA/PTK7/RBPJ/SEMA5B/SFRP2/SNAI2/TCOF1/TEAD2/TGFB1I1/TGFBR1/ZFPM2	27
GO:0001503	ossification	34/687	412/18866	8.4e-06	0.00426	0.00377	ACVR2A/ASPN/COL1A1/COL5A2/CTHRC1/CTSK/DDR2/DHX9/DNAJC13/ECM1/EGR2/GTPBP4/HDAC4/HDAC7/IGF1/JUNB/LOX/MEF2C/MMP2/MRC2/NAB2/PBX1/PDLIM7/PRKACA/RBPJ/SFRP2/SH3PXD2B/SKI/SNAI2/THBS3/TOB2/TP53INP2/VCAN/ZBTB40	34
GO:0098727	maintenance of cell number	19/687	164/18866	8.64e-06	0.00426	0.00377	BCL9L/FOXO1/FZD7/IGF1/KDM2B/LBH/LDB2/MED10/MED28/MED30/NCOA3/PBX1/POLR2A/PRRX1/RAF1/RBPJ/RIF1/SKI/ZFP36L2	19
GO:0048145	regulation of fibroblast proliferation	13/687	83/18866	8.94e-06	0.00426	0.00377	AQP1/B4GALT7/CCNB1/DDR2/DHX9/FN1/FOSL2/IGF1/JUN/PARP10/PDGFD/PDGFRB/SKI	13
GO:0048144	fibroblast proliferation	13/687	84/18866	1.02e-05	0.00443	0.00392	AQP1/B4GALT7/CCNB1/DDR2/DHX9/FN1/FOSL2/IGF1/JUN/PARP10/PDGFD/PDGFRB/SKI	13
GO:0048146	positive regulation of fibroblast proliferation	10/687	51/18866	1.27e-05	0.00504	0.00446	AQP1/CCNB1/DDR2/DHX9/FN1/FOSL2/IGF1/JUN/PDGFD/PDGFRB	10
GO:0007179	transforming growth factor beta receptor signaling pathway	21/687	202/18866	1.61e-05	0.00561	0.00496	ARRB2/ASPN/BCL9L/CDH5/CGN/COL3A1/DAB2/EID2/ENG/FERMT2/GIPC1/JUN/LOX/LTBP1/PXN/SKI/TGFB1I1/TGFBR1/THBS1/ZFYVE9/ZYX	21
GO:0043087	regulation of GTPase activity	37/687	481/18866	1.65e-05	0.00561	0.00496	ARFGAP1/ARHGAP19/ARHGEF1/ARHGEF6/ARRB2/ASAP3/CORO1C/DOCK1/DOCK11/DVL3/GDI1/GIT2/GPSM1/IQGAP3/JUN/MAP4K4/MYO9B/NET1/PLEKHG4/PLXNC1/PLXND1/PROM2/RAB3GAP1/RALGAPB/RAP1GAP/RGS5/SIPA1L3/SLIT2/SRGAP1/SRGAP2/SYDE1/TBC1D10A/TBC1D20/TBC1D2B/THY1/USP6/WNK1	37
GO:0010508	positive regulation of autophagy	16/687	131/18866	2.26e-05	0.00719	0.00636	BCL2L11/CAMKK2/DCN/FOXO1/GPSM1/GSK3A/MFN2/MUL1/OPTN/PINK1/RAB3GAP1/SUPT5H/TP53INP2/TPCN1/TRIM65/ULK1	16
GO:0034329	cell junction assembly	34/687	434/18866	2.49e-05	0.00736	0.00651	APOD/CD151/CDH5/CLDN4/CLSTN1/COL16A1/CORO1C/EPB41L3/FARP1/FERMT2/FLNA/FN1/GJB2/GJC1/HDAC7/ITGA5/JUP/KRT5/LDB1/MAP4K4/MEF2C/MPP5/NLGN2/OXTR/PARD6B/PHLDB2/PLXND1/PRKACA/SNAI2/SPOCK2/SYNDIG1/THBS1/THBS2/THY1	34
GO:0019827	stem cell population maintenance	18/687	162/18866	2.62e-05	0.00736	0.00651	BCL9L/FOXO1/FZD7/KDM2B/LBH/LDB2/MED10/MED28/MED30/NCOA3/PBX1/POLR2A/PRRX1/RAF1/RBPJ/RIF1/SKI/ZFP36L2	18
GO:0045995	regulation of embryonic development	16/687	134/18866	3.01e-05	0.00762	0.00674	B4GALT5/COL5A1/COL5A2/DVL3/E4F1/FZD7/IGF1/LAMA4/LAMA5/PHLDB2/PRKACA/PTK7/SFRP2/STK4/TGIF2/WNK1	16
GO:0010506	regulation of autophagy	29/687	347/18866	3.04e-05	0.00762	0.00674	ABL2/ATP6V0A1/BCL2L11/CAMKK2/DCN/FBXL2/FEZ1/FOXO1/GPSM1/GSK3A/IFT88/KDM4A/MCL1/MFN2/MUL1/NRBP2/OPTN/PINK1/PRKACA/RAB3GAP1/SIRT2/SNRNP70/SUPT5H/TP53INP2/TPCN1/TRIM65/UCHL1/ULK1/USP13	29
GO:0048762	mesenchymal cell differentiation	22/687	229/18866	3.49e-05	0.00831	0.00734	BCL9L/COL1A1/CORO1C/DAB2/EDNRA/ENG/FN1/HEY1/LAMA5/MEF2C/PEF1/PHACTR4/PHLDB2/POFUT2/PPP2CA/RBPJ/SEMA5B/SFRP2/SNAI2/TCOF1/TGFB1I1/TGFBR1	22
GO:0072659	protein localization to plasma membrane	25/687	281/18866	3.83e-05	0.00862	0.00762	ARFRP1/C16orf70/CACNB3/CLIP3/CNPY4/DAB2/EPB41L3/FAM126A/FAM126B/FLNA/GGA3/GRIPAP1/INPP5K/JUP/LAMA5/LRRC15/MPP5/OPTN/PACS1/PPP2R5A/PRKCE/RAP2A/RILPL1/TNFRSF1A/TSPAN15	25
GO:0001649	osteoblast differentiation	22/687	231/18866	3.98e-05	0.00862	0.00762	ACVR2A/COL1A1/CTHRC1/DDR2/DHX9/DNAJC13/GTPBP4/HDAC4/HDAC7/IGF1/JUNB/LOX/MEF2C/MRC2/PDLIM7/PRKACA/SFRP2/SH3PXD2B/SKI/SNAI2/TP53INP2/VCAN	22
GO:0031032	actomyosin structure organization	20/687	200/18866	4.44e-05	0.0092	0.00814	ALKBH4/ASAP3/CDC42BPA/CNN3/EPB41/EPB41L1/EPB41L3/FRMD6/INPP5K/MEF2C/MYH14/MYH9/PDGFRB/PHLDB2/PXN/SH3PXD2B/TGFBR1/WAS/WASF2/ZYX	20
GO:0032386	regulation of intracellular transport	29/687	358/18866	5.35e-05	0.0102	0.00906	AKAP8L/APOD/CACNB3/CRYAB/DAB2/DERL3/DHX9/DNAJC13/FEZ1/FLNA/GDI1/GRIPAP1/GSK3A/INPP5K/JUP/LAMP1/MX2/NRDE2/NSUN2/OAZ2/PCNT/PINK1/PRKACA/PSEN1/RNF139/TBC1D20/TPR/UBE2D3/XPO4	29
GO:1990778	protein localization to cell periphery	28/687	340/18866	5.37e-05	0.0102	0.00906	ARFRP1/C16orf70/CACNB3/CLIP3/CLSTN1/CNPY4/DAB2/EPB41/EPB41L3/FAM126A/FAM126B/FLNA/GGA3/GRIPAP1/INPP5K/JUP/KIF1B/LAMA5/LRRC15/MPP5/OPTN/PACS1/PPP2R5A/PRKCE/RAP2A/RILPL1/TNFRSF1A/TSPAN15	28
GO:0051056	regulation of small GTPase mediated signal transduction	27/687	323/18866	5.64e-05	0.0103	0.00914	ABL2/ARFGAP1/ARHGAP19/ARHGEF1/ARHGEF6/COL3A1/CYTH3/EPS8L1/GDI1/IGF1/ITSN1/MAP4K4/MFN2/MYO9B/NET1/PDGFRB/RAF1/RALGAPB/RAP1GAP/RHOB/SHOC2/SIPA1L3/SLIT2/SRGAP1/SRGAP2/SYDE1/TIMP2	27
GO:0007044	cell-substrate junction assembly	13/687	99/18866	6.13e-05	0.0105	0.00926	APOD/CD151/COL16A1/CORO1C/FERMT2/FN1/ITGA5/KRT5/LDB1/MAP4K4/PHLDB2/THBS1/THY1	13
GO:0009896	positive regulation of catabolic process	34/687	454/18866	6.15e-05	0.0105	0.00926	ARNT/BCL2L11/CAMKK2/DAB2/DCN/DNAJB2/FOXO1/GGA3/GPSM1/GRSF1/GSK3A/IGF1/MFN2/MUL1/OAZ2/OPTN/PINK1/PRKCE/PSEN1/RAB3GAP1/RAB7A/RNF139/SIRT2/SUPT5H/TP53INP2/TPCN1/TRIM65/ULK1/USP13/VGLL4/YTHDF1/YTHDF2/ZFP36/ZFP36L2	34
GO:0150115	cell-substrate junction organization	13/687	102/18866	8.39e-05	0.0138	0.0122	APOD/CD151/COL16A1/CORO1C/FERMT2/FN1/ITGA5/KRT5/LDB1/MAP4K4/PHLDB2/THBS1/THY1	13
GO:0031331	positive regulation of cellular catabolic process	30/687	390/18866	0.000102	0.0163	0.0144	ARNT/BCL2L11/CAMKK2/DAB2/DCN/DNAJB2/FOXO1/GPSM1/GRSF1/GSK3A/IGF1/MFN2/MUL1/OPTN/PINK1/PSEN1/RAB3GAP1/RNF139/SIRT2/SUPT5H/TP53INP2/TPCN1/TRIM65/ULK1/USP13/VGLL4/YTHDF1/YTHDF2/ZFP36/ZFP36L2	30
GO:0034446	substrate adhesion-dependent cell spreading	13/687	106/18866	0.000125	0.0192	0.017	ANTXR1/AXL/CORO1C/DOCK1/FERMT2/FLNA/FN1/FZD7/LAMA5/MERTK/POSTN/PXN/SRGAP2	13
GO:0007178	transmembrane receptor protein serine/threonine kinase signaling pathway	28/687	359/18866	0.000137	0.0199	0.0176	ACVR2A/ARRB2/ASPN/BCL9L/CDH5/CGN/COL3A1/DAB2/EID2/ENG/FERMT2/FST/GIPC1/JUN/LOX/LTBP1/PXN/RBPJ/RGMA/SFRP2/SKI/TGFB1I1/TGFBR1/TGIF2/THBS1/UBE2D3/ZFYVE9/ZYX	28
GO:0010810	regulation of cell-substrate adhesion	20/687	217/18866	0.000138	0.0199	0.0176	APOD/CCL28/COL16A1/COL1A1/CORO1C/DOCK1/FLNA/FN1/FZD7/ITGA5/JUP/LDB1/MAP4K4/PHLDB2/POSTN/PRKCE/SPOCK2/STK4/THBS1/THY1	20
GO:0046831	regulation of RNA export from nucleus	5/687	16/18866	0.000197	0.0277	0.0245	AKAP8L/DHX9/NRDE2/NSUN2/TPR	5
GO:0060828	regulation of canonical Wnt signaling pathway	24/687	295/18866	0.000216	0.0294	0.026	CDK14/COL1A1/CTHRC1/DAB2/DVL3/FAM53B/FOXO1/FZD7/GID8/GSK3A/JUP/LATS2/LMBR1L/LZTS2/OTULIN/PSEN1/PTK7/RBPJ/SFRP2/SNAI2/STK4/TLE3/TLE4/WNK1	24
GO:0031647	regulation of protein stability	24/687	296/18866	0.000227	0.0301	0.0266	AAK1/B4GALT5/CCT3/CRYAB/DVL3/FLNA/GET4/GGA3/GIPC1/GTPBP4/HCFC1/IGF1/LAMP1/MUL1/NR1D1/P3H1/PER3/PINK1/RNF139/STK4/STX12/TRIM39/USP13/USP4	24
GO:0032963	collagen metabolic process	13/687	113/18866	0.000239	0.0301	0.0266	ARRB2/COL1A1/COL5A1/CTSK/ENG/FAP/MFAP4/MMP2/MRC2/P3H1/PDGFRB/PEPD/PLOD3	13
GO:0035303	regulation of dephosphorylation	19/687	209/18866	0.00024	0.0301	0.0266	ANKLE2/CALM3/CDH5/CSRNP2/FARP1/INPP5K/MEF2C/NUAK1/PCIF1/PDGFRB/PHACTR4/PINK1/PPP2R5A/PPP6R3/RCAN1/SHOC2/SMG7/WNK1/ZFYVE1	19
GO:0071385	cellular response to glucocorticoid stimulus	9/687	59/18866	0.000263	0.0321	0.0284	AQP1/BCL2L11/FBXO32/FOXO1/GJB2/SERPINF1/SMYD3/ZFP36/ZFP36L2	9
GO:0035904	aorta development	9/687	60/18866	0.0003	0.0354	0.0313	COL3A1/ENG/HEY1/LOX/LTBP1/NDST1/PDGFRB/PLXND1/RBPJ	9
GO:0060070	canonical Wnt signaling pathway	26/687	339/18866	0.000304	0.0354	0.0313	BCL9L/CDK14/COL1A1/CTHRC1/DAB2/DVL3/FAM53B/FOXO1/FZD7/GID8/GSK3A/JUP/LATS2/LMBR1L/LZTS2/OTULIN/PSEN1/PTK7/PYGO2/RBPJ/SFRP2/SNAI2/STK4/TLE3/TLE4/WNK1	26
GO:0060840	artery development	12/687	102/18866	0.000333	0.0378	0.0335	COL3A1/ENG/HEY1/LOX/LTBP1/LUZP1/NDST1/PDGFRB/PLXND1/PRRX1/RBPJ/TGFBR1	12
GO:0051851	modulation by host of symbiont process	9/687	62/18866	0.000385	0.0418	0.0369	AQP1/CCNK/CSF1R/FBXL2/INPP5K/JUN/NUCKS1/SP1/TBC1D20	9
GO:0071384	cellular response to corticosteroid stimulus	9/687	62/18866	0.000385	0.0418	0.0369	AQP1/BCL2L11/FBXO32/FOXO1/GJB2/SERPINF1/SMYD3/ZFP36/ZFP36L2	9
GO:0007265	Ras protein signal transduction	26/687	346/18866	0.000416	0.0441	0.039	ABL2/ARFGAP1/ARHGEF1/CNKSR1/COL3A1/CYTH3/EPS8L1/GDI1/IGF1/IQGAP3/JUN/MAP4K4/MFN2/MYO9B/NET1/PDGFRB/PHACTR4/RAF1/RAP2A/RCC1/RHOB/SETDB1/SHOC2/TIMP2/WAS/WASF2	26
GO:0001837	epithelial to mesenchymal transition	15/687	152/18866	0.000446	0.0462	0.0409	BCL9L/COL1A1/DAB2/ENG/HEY1/PEF1/PHLDB2/POFUT2/PPP2CA/RBPJ/SFRP2/SNAI2/TCOF1/TGFB1I1/TGFBR1	15
GO:0043547	positive regulation of GTPase activity	29/687	406/18866	0.000459	0.0465	0.0411	ARFGAP1/ARHGAP19/ARHGEF1/ARHGEF6/ASAP3/CORO1C/DOCK1/DOCK11/DVL3/GDI1/GIT2/JUN/MAP4K4/MYO9B/NET1/PLEKHG4/RAB3GAP1/RALGAPB/RAP1GAP/RGS5/SIPA1L3/SRGAP1/SRGAP2/SYDE1/TBC1D10A/TBC1D20/TBC1D2B/THY1/USP6	29
GO:0032239	regulation of nucleobase-containing compound transport	5/687	19/18866	0.00048	0.0476	0.0421	AKAP8L/DHX9/NRDE2/NSUN2/TPR	5
GO:0034614	cellular response to reactive oxygen species	16/687	170/18866	0.000496	0.0478	0.0422	AQP1/AXL/CAMKK2/CCS/FOXO1/JUN/KDM6B/MMP2/NET1/PDGFD/PDGFRB/PINK1/PXN/RHOB/SIRPA/STK25	16
GO:0050821	protein stabilization	17/687	187/18866	0.000501	0.0478	0.0422	AAK1/CCT3/CRYAB/DVL3/FLNA/GTPBP4/HCFC1/IGF1/LAMP1/MUL1/P3H1/PER3/PINK1/STK4/STX12/TRIM39/USP13	17

## Sheet: MF
ID	Description	GeneRatio	BgRatio	pvalue	p.adjust	qvalue	geneID	Count
GO:0005201	extracellular matrix structural constituent	28/699	169/18352	4.97e-11	3.77e-08	3.39e-08	AEBP1/ASPN/BGN/COL10A1/COL12A1/COL16A1/COL1A1/COL3A1/COL5A1/COL5A2/COL6A2/COL8A2/CTHRC1/DCN/ECM1/EFEMP2/FN1/LAMA4/LAMA5/LTBP1/LUM/MFAP2/MFAP4/POSTN/THBS1/THBS2/THBS3/VCAN	28
GO:0005518	collagen binding	14/699	70/18352	3.18e-07	0.000121	0.000109	AEBP1/ANTXR1/ASPN/COL6A2/CTSK/DCN/DDR2/FN1/LOX/LRRC15/LUM/MRC2/P3H1/THBS1	14
GO:0003779	actin binding	37/699	437/18352	5.17e-06	0.00131	0.00118	ABL2/ALKBH4/ANTXR1/CALD1/CGN/CNN3/CORO1C/DIAPH3/EPB41/EPB41L1/EPB41L3/EPS8L1/FERMT2/FLNA/GAS7/GIPC1/GMFB/IQGAP3/MED28/MYH14/MYH9/MYO1F/MYO9B/PALLD/PDLIM2/PDLIM7/PHACTR4/PLS3/PRKCE/SMTN/SSH1/SSH2/SYNPO/TAGLN/TPM2/WAS/WASF2	37
GO:0005178	integrin binding	18/699	144/18352	9.4e-06	0.00167	0.00151	CD151/COL16A1/COL3A1/COL5A1/CXCL12/FAP/FERMT2/FN1/IGF1/ITGA5/LAMA5/MYH9/PXN/SFRP2/THBS1/THY1/TIMP2/VCAM1	18
GO:0060589	nucleoside-triphosphatase regulator activity	31/699	348/18352	1.1e-05	0.00167	0.00151	ARFGAP1/ARHGAP19/ARHGEF1/ARHGEF6/ASAP3/DNAJB2/DNAJB4/DNAJC1/DOCK1/GDI1/GIT2/GPSM1/IQGAP3/JUN/MYO9B/RAB3GAP1/RALGAPB/RAP1GAP/RGS5/SIPA1L3/SIRPA/SLIT2/SRGAP1/SRGAP2/SYDE1/TBC1D10A/TBC1D20/TBC1D2B/THY1/USP6/WAS	31
GO:0030020	extracellular matrix structural constituent conferring tensile strength	9/699	41/18352	1.88e-05	0.00206	0.00185	COL10A1/COL12A1/COL16A1/COL1A1/COL3A1/COL5A1/COL5A2/COL6A2/COL8A2	9
GO:0030695	GTPase regulator activity	28/699	307/18352	1.9e-05	0.00206	0.00185	ARFGAP1/ARHGAP19/ARHGEF1/ARHGEF6/ASAP3/DOCK1/GDI1/GIT2/GPSM1/IQGAP3/JUN/MYO9B/RAB3GAP1/RALGAPB/RAP1GAP/RGS5/SIPA1L3/SIRPA/SLIT2/SRGAP1/SRGAP2/SYDE1/TBC1D10A/TBC1D20/TBC1D2B/THY1/USP6/WAS	28
GO:0003712	transcription coregulator activity	38/699	498/18352	4.02e-05	0.00381	0.00344	BASP1/BCL9L/CALCOCO1/CAMTA2/CBFA2T2/DCAF6/DHX9/DRAP1/EID2/HCFC1/HDAC4/HDAC7/ING4/IRF2BPL/JUP/LDB1/LDB2/LMCD1/MAML1/MED10/MED26/MED30/MED6/NAB2/NCOA3/NOC2L/PARP10/PRRX1/PXN/SF1/SIN3B/SMARCD1/TGFB1I1/TLE3/TLE4/TOB2/USP21/ZFPM2	38
GO:0140297	DNA-binding transcription factor binding	29/699	347/18352	6.74e-05	0.00568	0.00512	ARNT/COMMD7/CPNE1/CRTC2/EGR2/GABARAPL1/HCFC1/HDAC4/HDAC7/HIF1AN/JUN/JUP/LDB1/LDB2/MED30/MEF2C/NCOA3/NOC2L/PADI2/PRRX1/RBPJ/SKI/SP1/TBP/TGFB1I1/TLE3/TLE4/TOB2/USF2	29
GO:0005096	GTPase activator activity	24/699	275/18352	0.000146	0.0106	0.00954	ARFGAP1/ARHGAP19/ARHGEF1/ARHGEF6/ASAP3/DOCK1/GDI1/GIT2/IQGAP3/JUN/MYO9B/RAB3GAP1/RALGAPB/RAP1GAP/RGS5/SIPA1L3/SRGAP1/SRGAP2/SYDE1/TBC1D10A/TBC1D20/TBC1D2B/THY1/USP6	24
GO:0017048	Rho GTPase binding	17/699	162/18352	0.000154	0.0106	0.00954	ARHGEF1/ARHGEF6/CORO1C/DIAPH3/DOCK1/DOCK11/DVL3/EPS8L1/FARP1/FLNA/IQGAP3/MYO9B/NET1/PARD6B/SRGAP1/SRGAP2/WAS	17
GO:0031267	small GTPase binding	32/699	428/18352	0.000232	0.0142	0.0128	ARHGEF1/ARHGEF6/CORO1C/CSE1L/DIAPH3/DOCK1/DOCK11/DVL3/EPS8L1/ERC1/FARP1/FLNA/GDI1/GGA3/IQGAP3/MYO9B/NET1/OPTN/PARD6B/RAB11FIP5/RAB3GAP1/RAP1GAP/RCC1/SRGAP1/SRGAP2/TBC1D10A/TBC1D20/TBC1D2B/TNPO1/ULK1/USP6/WAS	32
GO:0071837	HMG box domain binding	5/699	16/18352	0.000243	0.0142	0.0128	EGR2/JUN/MEF2C/PRRX1/SP1	5
GO:0017016	Ras GTPase binding	31/699	415/18352	0.000294	0.0159	0.0143	ARHGEF1/ARHGEF6/CORO1C/CSE1L/DIAPH3/DOCK1/DOCK11/DVL3/EPS8L1/ERC1/FARP1/FLNA/GDI1/IQGAP3/MYO9B/NET1/OPTN/PARD6B/RAB11FIP5/RAB3GAP1/RAP1GAP/RCC1/SRGAP1/SRGAP2/TBC1D10A/TBC1D20/TBC1D2B/TNPO1/ULK1/USP6/WAS	31
GO:0048407	platelet-derived growth factor binding	4/699	11/18352	0.000556	0.0281	0.0253	COL1A1/COL3A1/COL5A1/PDGFRB	4

## Sheet: Down GO input
Gene_name
ABHD17C
ADAM28
AK3
AKNA
AKR1A1
ALDH5A1
ALDH9A1
ALDOA
AP1S2
APOBEC3G
ARL4A
ATF4
ATP5A1
C14orf142
C18orf21
C1orf115
C2orf88
C5orf28
CARD10
CARM1
CASP8
CEBPZ
CETN2
CFAP70
CIAO1
CIB1
CLNS1A
CLPP
CLTA
CNDP2
CNOT7
COG7
CPD
CTBS
CYB561
DCTN3
DDHD1
DUSP6
EDF1
EEF1B2
EIF1AX
EIF3G
ELOVL5
EPCAM
FAH
FAM120A
FAM213B
FAM81B
FAU
FZD5
GABPB1-AS1
GALNT7
GLIS3
GNG5
GORASP2
GPRC5C
HDHD1
HIRA
HIST1H2BK
HIST1H4C
HOXB3
HOXB6
HPRT1
HSCB
HSDL2
HSPB11
HSPD1
IL10RB
IMPACT
ING2
KARS
KCTD6
KIAA0895
KIF21A
KLHDC10
LAPTM4B
LDHA
LIAS
LYRM1
MAP7
MREG
MRPL3
MRPL32
MRPL40
MRPL9
MRPS33
MSMO1
MTF1
MYL12B
NANS
NDUFA5
NDUFA8
NDUFB11
NDUFV2
NFE2L2
NFU1
NHS
NOL7
NONO
NUP88
NXT2
OAZ1
OSBPL1A
PDIA6
PDK3
PER2
PGRMC1
PIN1
PIR
PITPNA
PLS1
PPA1
PPIB
PPP1CB
PRDX2
PRO2852
PRPS2
PSMA6
PSMB1
PSMB7
PSME1
PSME2
PSMG1
PSMG2
PTMA
PTPN2
PTRH1
RABEPK
REL
RFXANK
RPAIN
RPGR
RPL10A
RPL14
RPL19
RPL28
RPL30
RPL36AL
RPL7
RPL7A
RPRD1A
RPS16
RPS19
RPS4X
SEP15
SLC2A13
SLC40A1
SLC7A2
SNRPA1
SORL1
SPATA13
SST
ST6GALNAC1
ST7
SURF1
TALDO1
TBL2
TCTEX1D2
TMEM138
TMEM41B
TOMM6
TPGS2
TSPAN8
TST
TWF1
UBAP2
UBE2D1
UBR2
UBR3
UBXN10
UFD1L
USP10
VPS13A
VSIG10
XBP1
ZADH2
ZFP3
ZFR
ZNF397
ZNF562

## Sheet: BP_down
ID	Description	GeneRatio	BgRatio	pvalue	p.adjust	qvalue	geneID	Count
GO:0006413	translational initiation	14/157	192/18866	7.78e-10	1.82e-06	1.66e-06	ATF4/EIF1AX/EIF3G/IMPACT/RPL10A/RPL14/RPL19/RPL28/RPL30/RPL7/RPL7A/RPS16/RPS19/RPS4X	14
GO:0006614	SRP-dependent cotranslational protein targeting to membrane	10/157	105/18866	1.75e-08	1.96e-05	1.79e-05	RPL10A/RPL14/RPL19/RPL28/RPL30/RPL7/RPL7A/RPS16/RPS19/RPS4X	10
GO:0006613	cotranslational protein targeting to membrane	10/157	109/18866	2.51e-08	1.96e-05	1.79e-05	RPL10A/RPL14/RPL19/RPL28/RPL30/RPL7/RPL7A/RPS16/RPS19/RPS4X	10
GO:0000184	nuclear-transcribed mRNA catabolic process, nonsense-mediated decay	10/157	120/18866	6.33e-08	2.91e-05	2.65e-05	RPL10A/RPL14/RPL19/RPL28/RPL30/RPL7/RPL7A/RPS16/RPS19/RPS4X	10
GO:0045047	protein targeting to ER	10/157	120/18866	6.33e-08	2.91e-05	2.65e-05	RPL10A/RPL14/RPL19/RPL28/RPL30/RPL7/RPL7A/RPS16/RPS19/RPS4X	10
GO:0072599	establishment of protein localization to endoplasmic reticulum	10/157	124/18866	8.65e-08	2.91e-05	2.65e-05	RPL10A/RPL14/RPL19/RPL28/RPL30/RPL7/RPL7A/RPS16/RPS19/RPS4X	10
GO:0019080	viral gene expression	12/157	195/18866	8.72e-08	2.91e-05	2.65e-05	EIF3G/NUP88/RPL10A/RPL14/RPL19/RPL28/RPL30/RPL7/RPL7A/RPS16/RPS19/RPS4X	12
GO:0006402	mRNA catabolic process	16/157	376/18866	1.04e-07	3.03e-05	2.76e-05	CNOT7/PSMA6/PSMB1/PSMB7/PSME1/PSME2/RPL10A/RPL14/RPL19/RPL28/RPL30/RPL7/RPL7A/RPS16/RPS19/RPS4X	16
GO:0019083	viral transcription	11/157	178/18866	2.94e-07	7.63e-05	6.96e-05	NUP88/RPL10A/RPL14/RPL19/RPL28/RPL30/RPL7/RPL7A/RPS16/RPS19/RPS4X	11
GO:0006401	RNA catabolic process	16/157	415/18866	3.93e-07	9.17e-05	8.37e-05	CNOT7/PSMA6/PSMB1/PSMB7/PSME1/PSME2/RPL10A/RPL14/RPL19/RPL28/RPL30/RPL7/RPL7A/RPS16/RPS19/RPS4X	16
GO:0070972	protein localization to endoplasmic reticulum	10/157	152/18866	5.83e-07	0.000124	0.000113	RPL10A/RPL14/RPL19/RPL28/RPL30/RPL7/RPL7A/RPS16/RPS19/RPS4X	10
GO:0006605	protein targeting	16/157	444/18866	9.6e-07	0.000187	0.00017	CIB1/FZD5/HSPD1/RPL10A/RPL14/RPL19/RPL28/RPL30/RPL7/RPL7A/RPS16/RPS19/RPS4X/SORL1/UBE2D1/VPS13A	16
GO:0000956	nuclear-transcribed mRNA catabolic process	11/157	210/18866	1.51e-06	0.000253	0.00023	CNOT7/RPL10A/RPL14/RPL19/RPL28/RPL30/RPL7/RPL7A/RPS16/RPS19/RPS4X	11
GO:0006612	protein targeting to membrane	11/157	210/18866	1.51e-06	0.000253	0.00023	CIB1/RPL10A/RPL14/RPL19/RPL28/RPL30/RPL7/RPL7A/RPS16/RPS19/RPS4X	11
GO:0043618	regulation of transcription from RNA polymerase II promoter in response to stress	8/157	109/18866	3.59e-06	0.000559	0.00051	ATF4/IMPACT/NFE2L2/PSMA6/PSMB1/PSMB7/PSME1/PSME2	8
GO:0033238	regulation of cellular amine metabolic process	7/157	81/18866	5.02e-06	0.000733	0.000668	HPRT1/OAZ1/PSMA6/PSMB1/PSMB7/PSME1/PSME2	7
GO:0043620	regulation of DNA-templated transcription in response to stress	8/157	115/18866	5.36e-06	0.000736	0.000671	ATF4/IMPACT/NFE2L2/PSMA6/PSMB1/PSMB7/PSME1/PSME2	8
GO:0090150	establishment of protein localization to membrane	13/157	342/18866	5.92e-06	0.000768	0.000701	CASP8/CIB1/GORASP2/RPL10A/RPL14/RPL19/RPL28/RPL30/RPL7/RPL7A/RPS16/RPS19/RPS4X	13
GO:0006521	regulation of cellular amino acid metabolic process	6/157	63/18866	1.39e-05	0.0017	0.00155	OAZ1/PSMA6/PSMB1/PSMB7/PSME1/PSME2	6
GO:0002478	antigen processing and presentation of exogenous peptide antigen	9/157	177/18866	1.77e-05	0.00207	0.00188	AP1S2/CLTA/DCTN3/OSBPL1A/PSMA6/PSMB1/PSMB7/PSME1/PSME2	9
GO:0019884	antigen processing and presentation of exogenous antigen	9/157	185/18866	2.51e-05	0.00279	0.00255	AP1S2/CLTA/DCTN3/OSBPL1A/PSMA6/PSMB1/PSMB7/PSME1/PSME2	9
GO:0010499	proteasomal ubiquitin-independent protein catabolic process	4/157	22/18866	3e-05	0.00319	0.00291	NFE2L2/PSMA6/PSMB1/PSMB7	4
GO:1902036	regulation of hematopoietic stem cell differentiation	6/157	73/18866	3.24e-05	0.00329	0.003	NFE2L2/PSMA6/PSMB1/PSMB7/PSME1/PSME2	6
GO:0048002	antigen processing and presentation of peptide antigen	9/157	194/18866	3.65e-05	0.00355	0.00324	AP1S2/CLTA/DCTN3/OSBPL1A/PSMA6/PSMB1/PSMB7/PSME1/PSME2	9
GO:0061418	regulation of transcription from RNA polymerase II promoter in response to hypoxia	6/157	77/18866	4.4e-05	0.00411	0.00375	NFE2L2/PSMA6/PSMB1/PSMB7/PSME1/PSME2	6
GO:0042149	cellular response to glucose starvation	5/157	49/18866	5.31e-05	0.00477	0.00435	ATF4/IMPACT/NFE2L2/TBL2/XBP1	5
GO:0036293	response to decreased oxygen levels	12/157	371/18866	6.61e-05	0.0056	0.00511	ATF4/HSPD1/LDHA/NFE2L2/PDK3/PIN1/PSMA6/PSMB1/PSMB7/PSME1/PSME2/TBL2	12
GO:0031145	anaphase-promoting complex-dependent catabolic process	6/157	83/18866	6.72e-05	0.0056	0.00511	PSMA6/PSMB1/PSMB7/PSME1/PSME2/UBE2D1	6
GO:0016051	carbohydrate biosynthetic process	9/157	213/18866	7.53e-05	0.00606	0.00553	AKR1A1/ALDOA/ATF4/NANS/PER2/PPP1CB/PTPN2/ST6GALNAC1/TALDO1	9
GO:1901532	regulation of hematopoietic progenitor cell differentiation	6/157	86/18866	8.2e-05	0.00638	0.00582	NFE2L2/PSMA6/PSMB1/PSMB7/PSME1/PSME2	6
GO:0060218	hematopoietic stem cell differentiation	6/157	87/18866	8.74e-05	0.00656	0.00598	NFE2L2/PSMA6/PSMB1/PSMB7/PSME1/PSME2	6
GO:0036294	cellular response to decreased oxygen levels	9/157	218/18866	8.99e-05	0.00656	0.00598	ATF4/NFE2L2/PDK3/PSMA6/PSMB1/PSMB7/PSME1/PSME2/TBL2	9
GO:0044106	cellular amine metabolic process	7/157	131/18866	0.000114	0.00806	0.00735	HPRT1/OAZ1/PSMA6/PSMB1/PSMB7/PSME1/PSME2	7
GO:0070482	response to oxygen levels	12/157	396/18866	0.000122	0.00841	0.00767	ATF4/HSPD1/LDHA/NFE2L2/PDK3/PIN1/PSMA6/PSMB1/PSMB7/PSME1/PSME2/TBL2	12
GO:0006520	cellular amino acid metabolic process	11/157	340/18866	0.000134	0.00891	0.00813	ALDH5A1/ATF4/FAH/OAZ1/PPA1/PSMA6/PSMB1/PSMB7/PSME1/PSME2/TST	11
GO:0006414	translational elongation	7/157	135/18866	0.000137	0.00891	0.00813	EEF1B2/MRPL3/MRPL32/MRPL40/MRPL9/MRPS33/RPL30	7
GO:0019882	antigen processing and presentation	9/157	232/18866	0.000144	0.0091	0.0083	AP1S2/CLTA/DCTN3/OSBPL1A/PSMA6/PSMB1/PSMB7/PSME1/PSME2	9
GO:0071453	cellular response to oxygen levels	9/157	235/18866	0.000159	0.00976	0.0089	ATF4/NFE2L2/PDK3/PSMA6/PSMB1/PSMB7/PSME1/PSME2/TBL2	9
GO:0002831	regulation of response to biotic stimulus	12/157	409/18866	0.000165	0.0099	0.00903	APOBEC3G/CNOT7/HSPD1/NONO/PRDX2/PSMA6/PSMB1/PSMB7/PSME1/PSME2/PTPN2/RPS19	12
GO:0009308	amine metabolic process	7/157	140/18866	0.000172	0.0101	0.00917	HPRT1/OAZ1/PSMA6/PSMB1/PSMB7/PSME1/PSME2	7
GO:0010565	regulation of cellular ketone metabolic process	8/157	189/18866	0.000188	0.0105	0.00958	ELOVL5/OAZ1/PDK3/PSMA6/PSMB1/PSMB7/PSME1/PSME2	8
GO:0046364	monosaccharide biosynthetic process	6/157	100/18866	0.000189	0.0105	0.00958	AKR1A1/ALDOA/ATF4/PER2/PTPN2/TALDO1	6
GO:0001666	response to hypoxia	11/157	359/18866	0.000214	0.0116	0.0106	HSPD1/LDHA/NFE2L2/PDK3/PIN1/PSMA6/PSMB1/PSMB7/PSME1/PSME2/TBL2	11
GO:0034620	cellular response to unfolded protein	7/157	146/18866	0.000223	0.0118	0.0108	ATF4/HSPD1/NFE2L2/PDIA6/PTPN2/TBL2/XBP1	7
GO:0097428	protein maturation by iron-sulfur cluster transfer	3/157	15/18866	0.000239	0.0124	0.0113	CIAO1/HSCB/NFU1	3
GO:0060071	Wnt signaling pathway, planar cell polarity pathway	6/157	108/18866	0.000287	0.0146	0.0133	FZD5/PSMA6/PSMB1/PSMB7/PSME1/PSME2	6
GO:0090175	regulation of establishment of planar polarity	6/157	110/18866	0.000317	0.0158	0.0144	FZD5/PSMA6/PSMB1/PSMB7/PSME1/PSME2	6
GO:0042180	cellular ketone metabolic process	9/157	260/18866	0.000336	0.0163	0.0149	AKR1A1/ELOVL5/OAZ1/PDK3/PSMA6/PSMB1/PSMB7/PSME1/PSME2	9
GO:0071456	cellular response to hypoxia	8/157	208/18866	0.000358	0.0171	0.0156	NFE2L2/PDK3/PSMA6/PSMB1/PSMB7/PSME1/PSME2/TBL2	8
GO:0002479	antigen processing and presentation of exogenous peptide antigen via MHC class I, TAP-dependent	5/157	75/18866	0.000404	0.0189	0.0172	PSMA6/PSMB1/PSMB7/PSME1/PSME2	5
GO:2000736	regulation of stem cell differentiation	6/157	118/18866	0.000462	0.0212	0.0193	NFE2L2/PSMA6/PSMB1/PSMB7/PSME1/PSME2	6
GO:0035967	cellular response to topologically incorrect protein	7/157	166/18866	0.000486	0.0218	0.0199	ATF4/HSPD1/NFE2L2/PDIA6/PTPN2/TBL2/XBP1	7
GO:0042590	antigen processing and presentation of exogenous peptide antigen via MHC class I	5/157	80/18866	0.000545	0.024	0.0219	PSMA6/PSMB1/PSMB7/PSME1/PSME2	5
GO:0002244	hematopoietic progenitor cell differentiation	7/157	172/18866	0.0006	0.0248	0.0226	HOXB3/NFE2L2/PSMA6/PSMB1/PSMB7/PSME1/PSME2	7
GO:0001736	establishment of planar polarity	6/157	124/18866	0.000601	0.0248	0.0226	FZD5/PSMA6/PSMB1/PSMB7/PSME1/PSME2	6
GO:0007164	establishment of tissue polarity	6/157	124/18866	0.000601	0.0248	0.0226	FZD5/PSMA6/PSMB1/PSMB7/PSME1/PSME2	6
GO:0033209	tumor necrosis factor-mediated signaling pathway	7/157	173/18866	0.000621	0.0248	0.0226	CASP8/PSMA6/PSMB1/PSMB7/PSME1/PSME2/PTPN2	7
GO:0035722	interleukin-12-mediated signaling pathway	4/157	47/18866	0.000623	0.0248	0.0226	PITPNA/PSME2/SNRPA1/TALDO1	4
GO:0030968	endoplasmic reticulum unfolded protein response	6/157	125/18866	0.000627	0.0248	0.0226	ATF4/NFE2L2/PDIA6/PTPN2/TBL2/XBP1	6
GO:0036499	PERK-mediated unfolded protein response	3/157	21/18866	0.000674	0.0258	0.0235	ATF4/NFE2L2/PTPN2	3
GO:0140467	integrated stress response signaling	3/157	21/18866	0.000674	0.0258	0.0235	ATF4/NFE2L2/PTPN2	3
GO:0071349	cellular response to interleukin-12	4/157	49/18866	0.000731	0.0275	0.0251	PITPNA/PSME2/SNRPA1/TALDO1	4
GO:0051131	chaperone-mediated protein complex assembly	3/157	22/18866	0.000775	0.0282	0.0257	HSPD1/PSMG1/PSMG2	3
GO:0070671	response to interleukin-12	4/157	50/18866	0.000789	0.0282	0.0257	PITPNA/PSME2/SNRPA1/TALDO1	4
GO:0070125	mitochondrial translational elongation	5/157	88/18866	0.000842	0.0282	0.0257	MRPL3/MRPL32/MRPL40/MRPL9/MRPS33	5
GO:0006984	ER-nucleus signaling pathway	4/157	51/18866	0.000851	0.0282	0.0257	ATF4/NFE2L2/PTPN2/XBP1	4
GO:0006986	response to unfolded protein	7/157	183/18866	0.000865	0.0282	0.0257	ATF4/HSPD1/NFE2L2/PDIA6/PTPN2/TBL2/XBP1	7
GO:0071356	cellular response to tumor necrosis factor	9/157	297/18866	0.000873	0.0282	0.0257	CASP8/CIB1/NFE2L2/PSMA6/PSMB1/PSMB7/PSME1/PSME2/PTPN2	9
GO:0070126	mitochondrial translational termination	5/157	89/18866	0.000886	0.0282	0.0257	MRPL3/MRPL32/MRPL40/MRPL9/MRPS33	5
GO:0016226	iron-sulfur cluster assembly	3/157	23/18866	0.000886	0.0282	0.0257	CIAO1/HSCB/NFU1	3
GO:0031163	metallo-sulfur cluster assembly	3/157	23/18866	0.000886	0.0282	0.0257	CIAO1/HSCB/NFU1	3
GO:1901522	positive regulation of transcription from RNA polymerase II promoter involved in cellular response to chemical stimulus	3/157	23/18866	0.000886	0.0282	0.0257	ATF4/NFE2L2/XBP1	3
GO:0022900	electron transport chain	7/157	184/18866	0.000893	0.0282	0.0257	AKR1A1/CYB561/NDUFA5/NDUFA8/NDUFB11/NDUFV2/SURF1	7
GO:0038061	NIK/NF-kappaB signaling	7/157	184/18866	0.000893	0.0282	0.0257	CARD10/PSMA6/PSMB1/PSMB7/PSME1/PSME2/REL	7
GO:0031146	SCF-dependent proteasomal ubiquitin-dependent protein catabolic process	5/157	93/18866	0.00108	0.0336	0.0307	PSMA6/PSMB1/PSMB7/PSME1/PSME2	5
GO:0045088	regulation of innate immune response	9/157	307/18866	0.0011	0.0337	0.0308	CNOT7/NONO/PSMA6/PSMB1/PSMB7/PSME1/PSME2/PTPN2/RPS19	9
GO:0006790	sulfur compound metabolic process	10/157	371/18866	0.00111	0.0337	0.0308	AKR1A1/CIAO1/CNDP2/ELOVL5/HSCB/LIAS/NFE2L2/NFU1/PDK3/TST	10
GO:0006120	mitochondrial electron transport, NADH to ubiquinone	4/157	55/18866	0.00113	0.0339	0.0309	NDUFA5/NDUFA8/NDUFB11/NDUFV2	4
GO:0002833	positive regulation of response to biotic stimulus	8/157	251/18866	0.00122	0.0357	0.0326	HSPD1/NONO/PSMA6/PSMB1/PSMB7/PSME1/PSME2/RPS19	8
GO:1901991	negative regulation of mitotic cell cycle phase transition	8/157	251/18866	0.00122	0.0357	0.0326	CARM1/CNOT7/PSMA6/PSMB1/PSMB7/PSME1/PSME2/PSMG2	8
GO:0010972	negative regulation of G2/M transition of mitotic cell cycle	5/157	96/18866	0.00125	0.0359	0.0327	PSMA6/PSMB1/PSMB7/PSME1/PSME2	5
GO:0002218	activation of innate immune response	6/157	144/18866	0.00131	0.0367	0.0335	NONO/PSMA6/PSMB1/PSMB7/PSME1/PSME2	6
GO:0000086	G2/M transition of mitotic cell cycle	8/157	254/18866	0.00132	0.0367	0.0335	CETN2/DCTN3/PPP1CB/PSMA6/PSMB1/PSMB7/PSME1/PSME2	8
GO:2000027	regulation of animal organ morphogenesis	8/157	254/18866	0.00132	0.0367	0.0335	CARM1/FZD5/PSMA6/PSMB1/PSMB7/PSME1/PSME2/XBP1	8
GO:1901990	regulation of mitotic cell cycle phase transition	11/157	448/18866	0.00134	0.0368	0.0336	CARM1/CETN2/CNOT7/DCTN3/PSMA6/PSMB1/PSMB7/PSME1/PSME2/PSMG2/UBE2D1	11
GO:0001738	morphogenesis of a polarized epithelium	6/157	145/18866	0.00136	0.0368	0.0336	FZD5/PSMA6/PSMB1/PSMB7/PSME1/PSME2	6
GO:0002474	antigen processing and presentation of peptide antigen via MHC class I	5/157	99/18866	0.00143	0.0383	0.035	PSMA6/PSMB1/PSMB7/PSME1/PSME2	5
GO:0010389	regulation of G2/M transition of mitotic cell cycle	7/157	200/18866	0.00145	0.0384	0.035	CETN2/DCTN3/PSMA6/PSMB1/PSMB7/PSME1/PSME2	7
GO:0034612	response to tumor necrosis factor	9/157	320/18866	0.00147	0.0385	0.0351	CASP8/CIB1/NFE2L2/PSMA6/PSMB1/PSMB7/PSME1/PSME2/PTPN2	9
GO:0062012	regulation of small molecule metabolic process	11/157	456/18866	0.00155	0.0401	0.0366	ELOVL5/NUP88/OAZ1/PDK3/PPP1CB/PSMA6/PSMB1/PSMB7/PSME1/PSME2/PTPN2	11
GO:0000470	maturation of LSU-rRNA	3/157	28/18866	0.00159	0.0404	0.0368	RPL10A/RPL7/RPL7A	3
GO:0034067	protein localization to Golgi apparatus	3/157	28/18866	0.00159	0.0404	0.0368	COG7/SORL1/VPS13A	3
GO:0090263	positive regulation of canonical Wnt signaling pathway	6/157	150/18866	0.00161	0.0405	0.037	PIN1/PSMA6/PSMB1/PSMB7/PSME1/PSME2	6
GO:0033108	mitochondrial respiratory chain complex assembly	5/157	102/18866	0.00163	0.0405	0.037	NDUFA5/NDUFA8/NDUFB11/NDUFV2/SURF1	5
GO:0035966	response to topologically incorrect protein	7/157	205/18866	0.00167	0.0406	0.037	ATF4/HSPD1/NFE2L2/PDIA6/PTPN2/TBL2/XBP1	7
GO:0035567	non-canonical Wnt signaling pathway	6/157	151/18866	0.00167	0.0406	0.037	FZD5/PSMA6/PSMB1/PSMB7/PSME1/PSME2	6
GO:0070498	interleukin-1-mediated signaling pathway	5/157	103/18866	0.0017	0.041	0.0374	PSMA6/PSMB1/PSMB7/PSME1/PSME2	5
GO:0006415	translational termination	5/157	105/18866	0.00185	0.0442	0.0403	MRPL3/MRPL32/MRPL40/MRPL9/MRPS33	5
GO:1901988	negative regulation of cell cycle phase transition	8/157	270/18866	0.00194	0.0457	0.0417	CARM1/CNOT7/PSMA6/PSMB1/PSMB7/PSME1/PSME2/PSMG2	8
GO:0045089	positive regulation of innate immune response	7/157	213/18866	0.00207	0.0473	0.0431	NONO/PSMA6/PSMB1/PSMB7/PSME1/PSME2/RPS19	7
GO:0044839	cell cycle G2/M phase transition	8/157	273/18866	0.00207	0.0473	0.0431	CETN2/DCTN3/PPP1CB/PSMA6/PSMB1/PSMB7/PSME1/PSME2	8
GO:1902750	negative regulation of cell cycle G2/M phase transition	5/157	108/18866	0.0021	0.0473	0.0431	PSMA6/PSMB1/PSMB7/PSME1/PSME2	5
GO:0010257	NADH dehydrogenase complex assembly	4/157	65/18866	0.00211	0.0473	0.0431	NDUFA5/NDUFA8/NDUFB11/NDUFV2	4
GO:0032981	mitochondrial respiratory chain complex I assembly	4/157	65/18866	0.00211	0.0473	0.0431	NDUFA5/NDUFA8/NDUFB11/NDUFV2	4
GO:0006006	glucose metabolic process	7/157	214/18866	0.00213	0.0473	0.0431	AKR1A1/ALDOA/ATF4/PDK3/PER2/PPP1CB/PTPN2	7
