# Supplementary material for: Discovery and ranking of the most robust prognostic biomarkers in serous ovarian cancer
Source: GeroScience. 2023 Mar 1;45(3):1889–98. doi: 10.1007/s11357-023-00742-4 (PMC10400493; doi:10.1007/s11357-023-00742-4)
Supplement: Supplementary file 5 — Supplementary file5 (XLSX 17.1 KB) [file 11357_2023_742_MOESM5_ESM.xlsx]

## Sheet: Munka1
ID	Description	GeneRatio	BgRatio	pvalue	p.adjust	qvalue	geneID	Count
GO:0006413	translational initiation	14/157	192/18866	7.78e-10	1.82e-06	1.66e-06	ATF4/EIF1AX/EIF3G/IMPACT/RPL10A/RPL14/RPL19/RPL28/RPL30/RPL7/RPL7A/RPS16/RPS19/RPS4X	14
GO:0006614	SRP-dependent cotranslational protein targeting to membrane	10/157	105/18866	1.75e-08	1.96e-05	1.79e-05	RPL10A/RPL14/RPL19/RPL28/RPL30/RPL7/RPL7A/RPS16/RPS19/RPS4X	10
GO:0006613	cotranslational protein targeting to membrane	10/157	109/18866	2.51e-08	1.96e-05	1.79e-05	RPL10A/RPL14/RPL19/RPL28/RPL30/RPL7/RPL7A/RPS16/RPS19/RPS4X	10
GO:0000184	nuclear-transcribed mRNA catabolic process, nonsense-mediated decay	10/157	120/18866	6.33e-08	2.91e-05	2.65e-05	RPL10A/RPL14/RPL19/RPL28/RPL30/RPL7/RPL7A/RPS16/RPS19/RPS4X	10
GO:0045047	protein targeting to ER	10/157	120/18866	6.33e-08	2.91e-05	2.65e-05	RPL10A/RPL14/RPL19/RPL28/RPL30/RPL7/RPL7A/RPS16/RPS19/RPS4X	10
GO:0072599	establishment of protein localization to endoplasmic reticulum	10/157	124/18866	8.65e-08	2.91e-05	2.65e-05	RPL10A/RPL14/RPL19/RPL28/RPL30/RPL7/RPL7A/RPS16/RPS19/RPS4X	10
GO:0019080	viral gene expression	12/157	195/18866	8.72e-08	2.91e-05	2.65e-05	EIF3G/NUP88/RPL10A/RPL14/RPL19/RPL28/RPL30/RPL7/RPL7A/RPS16/RPS19/RPS4X	12
GO:0006402	mRNA catabolic process	16/157	376/18866	1.04e-07	3.03e-05	2.76e-05	CNOT7/PSMA6/PSMB1/PSMB7/PSME1/PSME2/RPL10A/RPL14/RPL19/RPL28/RPL30/RPL7/RPL7A/RPS16/RPS19/RPS4X	16
GO:0019083	viral transcription	11/157	178/18866	2.94e-07	7.63e-05	6.96e-05	NUP88/RPL10A/RPL14/RPL19/RPL28/RPL30/RPL7/RPL7A/RPS16/RPS19/RPS4X	11
GO:0006401	RNA catabolic process	16/157	415/18866	3.93e-07	9.17e-05	8.37e-05	CNOT7/PSMA6/PSMB1/PSMB7/PSME1/PSME2/RPL10A/RPL14/RPL19/RPL28/RPL30/RPL7/RPL7A/RPS16/RPS19/RPS4X	16
GO:0070972	protein localization to endoplasmic reticulum	10/157	152/18866	5.83e-07	0.000124	0.000113	RPL10A/RPL14/RPL19/RPL28/RPL30/RPL7/RPL7A/RPS16/RPS19/RPS4X	10
GO:0006605	protein targeting	16/157	444/18866	9.6e-07	0.000187	0.00017	CIB1/FZD5/HSPD1/RPL10A/RPL14/RPL19/RPL28/RPL30/RPL7/RPL7A/RPS16/RPS19/RPS4X/SORL1/UBE2D1/VPS13A	16
GO:0000956	nuclear-transcribed mRNA catabolic process	11/157	210/18866	1.51e-06	0.000253	0.00023	CNOT7/RPL10A/RPL14/RPL19/RPL28/RPL30/RPL7/RPL7A/RPS16/RPS19/RPS4X	11
GO:0006612	protein targeting to membrane	11/157	210/18866	1.51e-06	0.000253	0.00023	CIB1/RPL10A/RPL14/RPL19/RPL28/RPL30/RPL7/RPL7A/RPS16/RPS19/RPS4X	11
GO:0043618	regulation of transcription from RNA polymerase II promoter in response to stress	8/157	109/18866	3.59e-06	0.000559	0.00051	ATF4/IMPACT/NFE2L2/PSMA6/PSMB1/PSMB7/PSME1/PSME2	8
GO:0033238	regulation of cellular amine metabolic process	7/157	81/18866	5.02e-06	0.000733	0.000668	HPRT1/OAZ1/PSMA6/PSMB1/PSMB7/PSME1/PSME2	7
GO:0043620	regulation of DNA-templated transcription in response to stress	8/157	115/18866	5.36e-06	0.000736	0.000671	ATF4/IMPACT/NFE2L2/PSMA6/PSMB1/PSMB7/PSME1/PSME2	8
GO:0090150	establishment of protein localization to membrane	13/157	342/18866	5.92e-06	0.000768	0.000701	CASP8/CIB1/GORASP2/RPL10A/RPL14/RPL19/RPL28/RPL30/RPL7/RPL7A/RPS16/RPS19/RPS4X	13
GO:0006521	regulation of cellular amino acid metabolic process	6/157	63/18866	1.39e-05	0.0017	0.00155	OAZ1/PSMA6/PSMB1/PSMB7/PSME1/PSME2	6
GO:0002478	antigen processing and presentation of exogenous peptide antigen	9/157	177/18866	1.77e-05	0.00207	0.00188	AP1S2/CLTA/DCTN3/OSBPL1A/PSMA6/PSMB1/PSMB7/PSME1/PSME2	9
GO:0019884	antigen processing and presentation of exogenous antigen	9/157	185/18866	2.51e-05	0.00279	0.00255	AP1S2/CLTA/DCTN3/OSBPL1A/PSMA6/PSMB1/PSMB7/PSME1/PSME2	9
GO:0010499	proteasomal ubiquitin-independent protein catabolic process	4/157	22/18866	3e-05	0.00319	0.00291	NFE2L2/PSMA6/PSMB1/PSMB7	4
GO:1902036	regulation of hematopoietic stem cell differentiation	6/157	73/18866	3.24e-05	0.00329	0.003	NFE2L2/PSMA6/PSMB1/PSMB7/PSME1/PSME2	6
GO:0048002	antigen processing and presentation of peptide antigen	9/157	194/18866	3.65e-05	0.00355	0.00324	AP1S2/CLTA/DCTN3/OSBPL1A/PSMA6/PSMB1/PSMB7/PSME1/PSME2	9
GO:0061418	regulation of transcription from RNA polymerase II promoter in response to hypoxia	6/157	77/18866	4.4e-05	0.00411	0.00375	NFE2L2/PSMA6/PSMB1/PSMB7/PSME1/PSME2	6
GO:0042149	cellular response to glucose starvation	5/157	49/18866	5.31e-05	0.00477	0.00435	ATF4/IMPACT/NFE2L2/TBL2/XBP1	5
GO:0036293	response to decreased oxygen levels	12/157	371/18866	6.61e-05	0.0056	0.00511	ATF4/HSPD1/LDHA/NFE2L2/PDK3/PIN1/PSMA6/PSMB1/PSMB7/PSME1/PSME2/TBL2	12
GO:0031145	anaphase-promoting complex-dependent catabolic process	6/157	83/18866	6.72e-05	0.0056	0.00511	PSMA6/PSMB1/PSMB7/PSME1/PSME2/UBE2D1	6
GO:0016051	carbohydrate biosynthetic process	9/157	213/18866	7.53e-05	0.00606	0.00553	AKR1A1/ALDOA/ATF4/NANS/PER2/PPP1CB/PTPN2/ST6GALNAC1/TALDO1	9
GO:1901532	regulation of hematopoietic progenitor cell differentiation	6/157	86/18866	8.2e-05	0.00638	0.00582	NFE2L2/PSMA6/PSMB1/PSMB7/PSME1/PSME2	6
GO:0060218	hematopoietic stem cell differentiation	6/157	87/18866	8.74e-05	0.00656	0.00598	NFE2L2/PSMA6/PSMB1/PSMB7/PSME1/PSME2	6
GO:0036294	cellular response to decreased oxygen levels	9/157	218/18866	8.99e-05	0.00656	0.00598	ATF4/NFE2L2/PDK3/PSMA6/PSMB1/PSMB7/PSME1/PSME2/TBL2	9
GO:0044106	cellular amine metabolic process	7/157	131/18866	0.000114	0.00806	0.00735	HPRT1/OAZ1/PSMA6/PSMB1/PSMB7/PSME1/PSME2	7
GO:0070482	response to oxygen levels	12/157	396/18866	0.000122	0.00841	0.00767	ATF4/HSPD1/LDHA/NFE2L2/PDK3/PIN1/PSMA6/PSMB1/PSMB7/PSME1/PSME2/TBL2	12
GO:0006520	cellular amino acid metabolic process	11/157	340/18866	0.000134	0.00891	0.00813	ALDH5A1/ATF4/FAH/OAZ1/PPA1/PSMA6/PSMB1/PSMB7/PSME1/PSME2/TST	11
GO:0006414	translational elongation	7/157	135/18866	0.000137	0.00891	0.00813	EEF1B2/MRPL3/MRPL32/MRPL40/MRPL9/MRPS33/RPL30	7
GO:0019882	antigen processing and presentation	9/157	232/18866	0.000144	0.0091	0.0083	AP1S2/CLTA/DCTN3/OSBPL1A/PSMA6/PSMB1/PSMB7/PSME1/PSME2	9
GO:0071453	cellular response to oxygen levels	9/157	235/18866	0.000159	0.00976	0.0089	ATF4/NFE2L2/PDK3/PSMA6/PSMB1/PSMB7/PSME1/PSME2/TBL2	9
GO:0002831	regulation of response to biotic stimulus	12/157	409/18866	0.000165	0.0099	0.00903	APOBEC3G/CNOT7/HSPD1/NONO/PRDX2/PSMA6/PSMB1/PSMB7/PSME1/PSME2/PTPN2/RPS19	12
GO:0009308	amine metabolic process	7/157	140/18866	0.000172	0.0101	0.00917	HPRT1/OAZ1/PSMA6/PSMB1/PSMB7/PSME1/PSME2	7
GO:0010565	regulation of cellular ketone metabolic process	8/157	189/18866	0.000188	0.0105	0.00958	ELOVL5/OAZ1/PDK3/PSMA6/PSMB1/PSMB7/PSME1/PSME2	8
GO:0046364	monosaccharide biosynthetic process	6/157	100/18866	0.000189	0.0105	0.00958	AKR1A1/ALDOA/ATF4/PER2/PTPN2/TALDO1	6
GO:0001666	response to hypoxia	11/157	359/18866	0.000214	0.0116	0.0106	HSPD1/LDHA/NFE2L2/PDK3/PIN1/PSMA6/PSMB1/PSMB7/PSME1/PSME2/TBL2	11
GO:0034620	cellular response to unfolded protein	7/157	146/18866	0.000223	0.0118	0.0108	ATF4/HSPD1/NFE2L2/PDIA6/PTPN2/TBL2/XBP1	7
GO:0097428	protein maturation by iron-sulfur cluster transfer	3/157	15/18866	0.000239	0.0124	0.0113	CIAO1/HSCB/NFU1	3
GO:0060071	Wnt signaling pathway, planar cell polarity pathway	6/157	108/18866	0.000287	0.0146	0.0133	FZD5/PSMA6/PSMB1/PSMB7/PSME1/PSME2	6
GO:0090175	regulation of establishment of planar polarity	6/157	110/18866	0.000317	0.0158	0.0144	FZD5/PSMA6/PSMB1/PSMB7/PSME1/PSME2	6
GO:0042180	cellular ketone metabolic process	9/157	260/18866	0.000336	0.0163	0.0149	AKR1A1/ELOVL5/OAZ1/PDK3/PSMA6/PSMB1/PSMB7/PSME1/PSME2	9
GO:0071456	cellular response to hypoxia	8/157	208/18866	0.000358	0.0171	0.0156	NFE2L2/PDK3/PSMA6/PSMB1/PSMB7/PSME1/PSME2/TBL2	8
GO:0002479	antigen processing and presentation of exogenous peptide antigen via MHC class I, TAP-dependent	5/157	75/18866	0.000404	0.0189	0.0172	PSMA6/PSMB1/PSMB7/PSME1/PSME2	5
GO:2000736	regulation of stem cell differentiation	6/157	118/18866	0.000462	0.0212	0.0193	NFE2L2/PSMA6/PSMB1/PSMB7/PSME1/PSME2	6
GO:0035967	cellular response to topologically incorrect protein	7/157	166/18866	0.000486	0.0218	0.0199	ATF4/HSPD1/NFE2L2/PDIA6/PTPN2/TBL2/XBP1	7
GO:0042590	antigen processing and presentation of exogenous peptide antigen via MHC class I	5/157	80/18866	0.000545	0.024	0.0219	PSMA6/PSMB1/PSMB7/PSME1/PSME2	5
GO:0002244	hematopoietic progenitor cell differentiation	7/157	172/18866	0.0006	0.0248	0.0226	HOXB3/NFE2L2/PSMA6/PSMB1/PSMB7/PSME1/PSME2	7
GO:0001736	establishment of planar polarity	6/157	124/18866	0.000601	0.0248	0.0226	FZD5/PSMA6/PSMB1/PSMB7/PSME1/PSME2	6
GO:0007164	establishment of tissue polarity	6/157	124/18866	0.000601	0.0248	0.0226	FZD5/PSMA6/PSMB1/PSMB7/PSME1/PSME2	6
GO:0033209	tumor necrosis factor-mediated signaling pathway	7/157	173/18866	0.000621	0.0248	0.0226	CASP8/PSMA6/PSMB1/PSMB7/PSME1/PSME2/PTPN2	7
GO:0035722	interleukin-12-mediated signaling pathway	4/157	47/18866	0.000623	0.0248	0.0226	PITPNA/PSME2/SNRPA1/TALDO1	4
GO:0030968	endoplasmic reticulum unfolded protein response	6/157	125/18866	0.000627	0.0248	0.0226	ATF4/NFE2L2/PDIA6/PTPN2/TBL2/XBP1	6
GO:0036499	PERK-mediated unfolded protein response	3/157	21/18866	0.000674	0.0258	0.0235	ATF4/NFE2L2/PTPN2	3
GO:0140467	integrated stress response signaling	3/157	21/18866	0.000674	0.0258	0.0235	ATF4/NFE2L2/PTPN2	3
GO:0071349	cellular response to interleukin-12	4/157	49/18866	0.000731	0.0275	0.0251	PITPNA/PSME2/SNRPA1/TALDO1	4
GO:0051131	chaperone-mediated protein complex assembly	3/157	22/18866	0.000775	0.0282	0.0257	HSPD1/PSMG1/PSMG2	3
GO:0070671	response to interleukin-12	4/157	50/18866	0.000789	0.0282	0.0257	PITPNA/PSME2/SNRPA1/TALDO1	4
GO:0070125	mitochondrial translational elongation	5/157	88/18866	0.000842	0.0282	0.0257	MRPL3/MRPL32/MRPL40/MRPL9/MRPS33	5
GO:0006984	ER-nucleus signaling pathway	4/157	51/18866	0.000851	0.0282	0.0257	ATF4/NFE2L2/PTPN2/XBP1	4
GO:0006986	response to unfolded protein	7/157	183/18866	0.000865	0.0282	0.0257	ATF4/HSPD1/NFE2L2/PDIA6/PTPN2/TBL2/XBP1	7
GO:0071356	cellular response to tumor necrosis factor	9/157	297/18866	0.000873	0.0282	0.0257	CASP8/CIB1/NFE2L2/PSMA6/PSMB1/PSMB7/PSME1/PSME2/PTPN2	9
GO:0070126	mitochondrial translational termination	5/157	89/18866	0.000886	0.0282	0.0257	MRPL3/MRPL32/MRPL40/MRPL9/MRPS33	5
GO:0016226	iron-sulfur cluster assembly	3/157	23/18866	0.000886	0.0282	0.0257	CIAO1/HSCB/NFU1	3
GO:0031163	metallo-sulfur cluster assembly	3/157	23/18866	0.000886	0.0282	0.0257	CIAO1/HSCB/NFU1	3
GO:1901522	positive regulation of transcription from RNA polymerase II promoter involved in cellular response to chemical stimulus	3/157	23/18866	0.000886	0.0282	0.0257	ATF4/NFE2L2/XBP1	3
GO:0022900	electron transport chain	7/157	184/18866	0.000893	0.0282	0.0257	AKR1A1/CYB561/NDUFA5/NDUFA8/NDUFB11/NDUFV2/SURF1	7
GO:0038061	NIK/NF-kappaB signaling	7/157	184/18866	0.000893	0.0282	0.0257	CARD10/PSMA6/PSMB1/PSMB7/PSME1/PSME2/REL	7
GO:0031146	SCF-dependent proteasomal ubiquitin-dependent protein catabolic process	5/157	93/18866	0.00108	0.0336	0.0307	PSMA6/PSMB1/PSMB7/PSME1/PSME2	5
GO:0045088	regulation of innate immune response	9/157	307/18866	0.0011	0.0337	0.0308	CNOT7/NONO/PSMA6/PSMB1/PSMB7/PSME1/PSME2/PTPN2/RPS19	9
GO:0006790	sulfur compound metabolic process	10/157	371/18866	0.00111	0.0337	0.0308	AKR1A1/CIAO1/CNDP2/ELOVL5/HSCB/LIAS/NFE2L2/NFU1/PDK3/TST	10
GO:0006120	mitochondrial electron transport, NADH to ubiquinone	4/157	55/18866	0.00113	0.0339	0.0309	NDUFA5/NDUFA8/NDUFB11/NDUFV2	4
GO:0002833	positive regulation of response to biotic stimulus	8/157	251/18866	0.00122	0.0357	0.0326	HSPD1/NONO/PSMA6/PSMB1/PSMB7/PSME1/PSME2/RPS19	8
GO:1901991	negative regulation of mitotic cell cycle phase transition	8/157	251/18866	0.00122	0.0357	0.0326	CARM1/CNOT7/PSMA6/PSMB1/PSMB7/PSME1/PSME2/PSMG2	8
GO:0010972	negative regulation of G2/M transition of mitotic cell cycle	5/157	96/18866	0.00125	0.0359	0.0327	PSMA6/PSMB1/PSMB7/PSME1/PSME2	5
GO:0002218	activation of innate immune response	6/157	144/18866	0.00131	0.0367	0.0335	NONO/PSMA6/PSMB1/PSMB7/PSME1/PSME2	6
GO:0000086	G2/M transition of mitotic cell cycle	8/157	254/18866	0.00132	0.0367	0.0335	CETN2/DCTN3/PPP1CB/PSMA6/PSMB1/PSMB7/PSME1/PSME2	8
GO:2000027	regulation of animal organ morphogenesis	8/157	254/18866	0.00132	0.0367	0.0335	CARM1/FZD5/PSMA6/PSMB1/PSMB7/PSME1/PSME2/XBP1	8
GO:1901990	regulation of mitotic cell cycle phase transition	11/157	448/18866	0.00134	0.0368	0.0336	CARM1/CETN2/CNOT7/DCTN3/PSMA6/PSMB1/PSMB7/PSME1/PSME2/PSMG2/UBE2D1	11
GO:0001738	morphogenesis of a polarized epithelium	6/157	145/18866	0.00136	0.0368	0.0336	FZD5/PSMA6/PSMB1/PSMB7/PSME1/PSME2	6
GO:0002474	antigen processing and presentation of peptide antigen via MHC class I	5/157	99/18866	0.00143	0.0383	0.035	PSMA6/PSMB1/PSMB7/PSME1/PSME2	5
GO:0010389	regulation of G2/M transition of mitotic cell cycle	7/157	200/18866	0.00145	0.0384	0.035	CETN2/DCTN3/PSMA6/PSMB1/PSMB7/PSME1/PSME2	7
GO:0034612	response to tumor necrosis factor	9/157	320/18866	0.00147	0.0385	0.0351	CASP8/CIB1/NFE2L2/PSMA6/PSMB1/PSMB7/PSME1/PSME2/PTPN2	9
GO:0062012	regulation of small molecule metabolic process	11/157	456/18866	0.00155	0.0401	0.0366	ELOVL5/NUP88/OAZ1/PDK3/PPP1CB/PSMA6/PSMB1/PSMB7/PSME1/PSME2/PTPN2	11
GO:0000470	maturation of LSU-rRNA	3/157	28/18866	0.00159	0.0404	0.0368	RPL10A/RPL7/RPL7A	3
GO:0034067	protein localization to Golgi apparatus	3/157	28/18866	0.00159	0.0404	0.0368	COG7/SORL1/VPS13A	3
GO:0090263	positive regulation of canonical Wnt signaling pathway	6/157	150/18866	0.00161	0.0405	0.037	PIN1/PSMA6/PSMB1/PSMB7/PSME1/PSME2	6
GO:0033108	mitochondrial respiratory chain complex assembly	5/157	102/18866	0.00163	0.0405	0.037	NDUFA5/NDUFA8/NDUFB11/NDUFV2/SURF1	5
GO:0035966	response to topologically incorrect protein	7/157	205/18866	0.00167	0.0406	0.037	ATF4/HSPD1/NFE2L2/PDIA6/PTPN2/TBL2/XBP1	7
GO:0035567	non-canonical Wnt signaling pathway	6/157	151/18866	0.00167	0.0406	0.037	FZD5/PSMA6/PSMB1/PSMB7/PSME1/PSME2	6
GO:0070498	interleukin-1-mediated signaling pathway	5/157	103/18866	0.0017	0.041	0.0374	PSMA6/PSMB1/PSMB7/PSME1/PSME2	5
GO:0006415	translational termination	5/157	105/18866	0.00185	0.0442	0.0403	MRPL3/MRPL32/MRPL40/MRPL9/MRPS33	5
GO:1901988	negative regulation of cell cycle phase transition	8/157	270/18866	0.00194	0.0457	0.0417	CARM1/CNOT7/PSMA6/PSMB1/PSMB7/PSME1/PSME2/PSMG2	8
GO:0045089	positive regulation of innate immune response	7/157	213/18866	0.00207	0.0473	0.0431	NONO/PSMA6/PSMB1/PSMB7/PSME1/PSME2/RPS19	7
GO:0044839	cell cycle G2/M phase transition	8/157	273/18866	0.00207	0.0473	0.0431	CETN2/DCTN3/PPP1CB/PSMA6/PSMB1/PSMB7/PSME1/PSME2	8
GO:1902750	negative regulation of cell cycle G2/M phase transition	5/157	108/18866	0.0021	0.0473	0.0431	PSMA6/PSMB1/PSMB7/PSME1/PSME2	5
GO:0010257	NADH dehydrogenase complex assembly	4/157	65/18866	0.00211	0.0473	0.0431	NDUFA5/NDUFA8/NDUFB11/NDUFV2	4
GO:0032981	mitochondrial respiratory chain complex I assembly	4/157	65/18866	0.00211	0.0473	0.0431	NDUFA5/NDUFA8/NDUFB11/NDUFV2	4
GO:0006006	glucose metabolic process	7/157	214/18866	0.00213	0.0473	0.0431	AKR1A1/ALDOA/ATF4/PDK3/PER2/PPP1CB/PTPN2	7
